# Supplementary material for: Improving the Performance of a Salt Production Plant by Using Nanofiltration as a Pretreatment
Source: Membranes (Basel). 2022 Nov 25;12(12):1191. doi: 10.3390/membranes12121191 (PMC9787835; doi:10.3390/membranes12121191)
Supplement: Supplementary file 1 [file membranes-12-01191-s001.zip]

Archive with 82 entries (82 files):
- debiensko/debiensko/ackley.c
- debiensko/debiensko/ackley.h
- debiensko/debiensko/cost.h
- debiensko/debiensko/debiensko.c
- debiensko/debiensko/debiensko.h
- debiensko/debiensko/Info.plist
- debiensko/debiensko/main.c
- debiensko/debiensko/Makefile
- debiensko/debiensko/Makefile.mingw32
- debiensko/debiensko/nelder_mead.c
- debiensko/debiensko/nelder_mead.h
- debiensko/debiensko/optimset.h
- debiensko/debiensko/point.c
- debiensko/debiensko/point.h
- debiensko/debiensko/xlsxwriter/app.c
- debiensko/debiensko/xlsxwriter/chart.c
- debiensko/debiensko/xlsxwriter/chartsheet.c
- debiensko/debiensko/xlsxwriter/comment.c
- debiensko/debiensko/xlsxwriter/content_types.c
- debiensko/debiensko/xlsxwriter/core.c
- debiensko/debiensko/xlsxwriter/custom.c
- debiensko/debiensko/xlsxwriter/drawing.c
- debiensko/debiensko/xlsxwriter/format.c
- debiensko/debiensko/xlsxwriter/hash_table.c
- debiensko/debiensko/xlsxwriter/libxlsxwriter-license.txt
- debiensko/debiensko/xlsxwriter/Makefile
- debiensko/debiensko/xlsxwriter/metadata.c
- debiensko/debiensko/xlsxwriter/packager.c
- debiensko/debiensko/xlsxwriter/relationships.c
- debiensko/debiensko/xlsxwriter/shared_strings.c
- debiensko/debiensko/xlsxwriter/styles.c
- debiensko/debiensko/xlsxwriter/theme.c
- debiensko/debiensko/xlsxwriter/third_party/md5/md5.c
- debiensko/debiensko/xlsxwriter/third_party/md5/md5.h
- debiensko/debiensko/xlsxwriter/third_party/minizip/crypt.h
- debiensko/debiensko/xlsxwriter/third_party/minizip/ioapi.c
- debiensko/debiensko/xlsxwriter/third_party/minizip/ioapi.h
- debiensko/debiensko/xlsxwriter/third_party/minizip/MiniZip64_info.txt
- debiensko/debiensko/xlsxwriter/third_party/minizip/mztools.c
- debiensko/debiensko/xlsxwriter/third_party/minizip/mztools.h
- debiensko/debiensko/xlsxwriter/third_party/minizip/unzip.c
- debiensko/debiensko/xlsxwriter/third_party/minizip/unzip.h
- debiensko/debiensko/xlsxwriter/third_party/minizip/zip.c
- debiensko/debiensko/xlsxwriter/third_party/minizip/zip.h
- debiensko/debiensko/xlsxwriter/third_party/tmpfileplus/tmpfileplus.c
- debiensko/debiensko/xlsxwriter/third_party/tmpfileplus/tmpfileplus.h
- debiensko/debiensko/xlsxwriter/utility.c
- debiensko/debiensko/xlsxwriter/vml.c
- debiensko/debiensko/xlsxwriter/workbook.c
- debiensko/debiensko/xlsxwriter/worksheet.c
- debiensko/debiensko/xlsxwriter/xlsxwriter.h
- debiensko/debiensko/xlsxwriter/xlsxwriter/app.h
- debiensko/debiensko/xlsxwriter/xlsxwriter/chart.h
- debiensko/debiensko/xlsxwriter/xlsxwriter/chartsheet.h
- debiensko/debiensko/xlsxwriter/xlsxwriter/comment.h
- debiensko/debiensko/xlsxwriter/xlsxwriter/common.h
- debiensko/debiensko/xlsxwriter/xlsxwriter/content_types.h
- debiensko/debiensko/xlsxwriter/xlsxwriter/core.h
- debiensko/debiensko/xlsxwriter/xlsxwriter/custom.h
- debiensko/debiensko/xlsxwriter/xlsxwriter/drawing.h
- debiensko/debiensko/xlsxwriter/xlsxwriter/format.h
- debiensko/debiensko/xlsxwriter/xlsxwriter/hash_table.h
- debiensko/debiensko/xlsxwriter/xlsxwriter/metadata.h
- debiensko/debiensko/xlsxwriter/xlsxwriter/packager.h
- debiensko/debiensko/xlsxwriter/xlsxwriter/relationships.h
- debiensko/debiensko/xlsxwriter/xlsxwriter/shared_strings.h
- debiensko/debiensko/xlsxwriter/xlsxwriter/styles.h
- debiensko/debiensko/xlsxwriter/xlsxwriter/theme.h
- debiensko/debiensko/xlsxwriter/xlsxwriter/third_party/emyg_dtoa.h
- debiensko/debiensko/xlsxwriter/xlsxwriter/third_party/ioapi.h
- debiensko/debiensko/xlsxwriter/xlsxwriter/third_party/md5.h
- debiensko/debiensko/xlsxwriter/xlsxwriter/third_party/queue.h
- debiensko/debiensko/xlsxwriter/xlsxwriter/third_party/tmpfileplus.h
- debiensko/debiensko/xlsxwriter/xlsxwriter/third_party/tree.h
- debiensko/debiensko/xlsxwriter/xlsxwriter/third_party/zip.h
- debiensko/debiensko/xlsxwriter/xlsxwriter/utility.h
- debiensko/debiensko/xlsxwriter/xlsxwriter/vml.h
- debiensko/debiensko/xlsxwriter/xlsxwriter/workbook.h
- debiensko/debiensko/xlsxwriter/xlsxwriter/worksheet.h
- debiensko/debiensko/xlsxwriter/xlsxwriter/xmlwriter.h
- debiensko/debiensko/xlsxwriter/xmlwriter.c
- Scheme S1.pdf
