# Supplementary material for: Improving the Performance of a Salt Production Plant by Using Nanofiltration as a Pretreatment
Source: Membranes (Basel). 2022 Nov 25;12(12):1191. doi: 10.3390/membranes12121191 (PMC9787835; doi:10.3390/membranes12121191)
Supplement: Supplementary file 1 [file membranes-12-01191-s001.zip › debiensko/debiensko/ackley.c]

/*
Copyright (c) 2017 Matteo Maggioni

Permission is hereby granted, free of charge, to any person obtaining a copy
of this software and associated documentation files (the "Software"), to deal
in the Software without restriction, including without limitation the rights
to use, copy, modify, merge, publish, distribute, sublicense, and/or sell
copies of the Software, and to permit persons to whom the Software is
furnished to do so, subject to the following conditions:

The above copyright notice and this permission notice shall be included in all
copies or substantial portions of the Software.

THE SOFTWARE IS PROVIDED "AS IS", WITHOUT WARRANTY OF ANY KIND, EXPRESS OR
IMPLIED, INCLUDING BUT NOT LIMITED TO THE WARRANTIES OF MERCHANTABILITY,
FITNESS FOR A PARTICULAR PURPOSE AND NONINFRINGEMENT. IN NO EVENT SHALL THE
AUTHORS OR COPYRIGHT HOLDERS BE LIABLE FOR ANY CLAIM, DAMAGES OR OTHER
LIABILITY, WHETHER IN AN ACTION OF CONTRACT, TORT OR OTHERWISE, ARISING FROM,
OUT OF OR IN CONNECTION WITH THE SOFTWARE OR THE USE OR OTHER DEALINGS IN THE
SOFTWARE.
*/

#include <math.h>

#include "ackley.h"

#define SQUARE(x) ((x) * (x))

//-----------------------------------------------------------------------------
// Ackley function
// - n is the dimension of the data
// - point is the location where the function will be evaluated
// - arg contains the parameters of the function
// More details on the function at http://www.sfu.ca/%7Essurjano/ackley.html
//-----------------------------------------------------------------------------

void ackley_fun(int n, point_t *point, const void *arg) {
  // cast the void pointer to what we expect to find
  const ackley_param_t *params = (const ackley_param_t *)arg;

  // cost function computation for arguments of exp
  double sum_squares = 0;
  double sum_cos = 0;
  for (int i = 0; i < n; i++) {
    sum_squares += SQUARE(point->x[i]);
    sum_cos += cos(params->c * point->x[i]);
  }

  // final result
  point->fx = -params->a * exp(-params->b * sqrt(sum_squares / n)) -
              exp(sum_cos / n) + params->a + exp(1.0);
}
