# Supplementary material for: Improving the Performance of a Salt Production Plant by Using Nanofiltration as a Pretreatment
Source: Membranes (Basel). 2022 Nov 25;12(12):1191. doi: 10.3390/membranes12121191 (PMC9787835; doi:10.3390/membranes12121191)
Supplement: Supplementary file 1 [file membranes-12-01191-s001.zip › debiensko/debiensko/Makefile]

SOURCES := $(wildcard *.c)
XLSXSRC := $(wildcard xlsxwriter/*.c) $(wildcard xlsxwriter/third_party/md5/*.c) $(wildcard xlsxwriter/third_party/minizip/*.c) $(wildcard xlsxwriter/third_party/tmpfileplus/*.c)
OBJ := $(patsubst %.c, %.o, $(SOURCES))
XLSXOBJ := $(patsubst %.c, %.o, $(XLSXSRC))
CFLAGS=-arch arm64 -arch x86_64 -Os -fvisibility=hidden -Weverything -mmacosx-version-min=10.9 -Wl,-sectcreate,__TEXT,__info_plist,Info.plist
CC=clang

all: debiensko
clean:
	rm -f $(OBJ) $(XLSXOBJ) debiensko
%.o: %.c
	$(CC) $(CFLAGS) -c -o $@ $<
debiensko: $(OBJ) $(XLSXOBJ)
	$(CC) $(CFLAGS) $(OBJ) $(XLSXOBJ) -lz -o $@
	strip $@
	codesign --force --sign 'Developer ID Application: Krzysztof Mitko (QS46HJ2A28)' --options runtime $@
