# Supplementary material for: Improving the Performance of a Salt Production Plant by Using Nanofiltration as a Pretreatment
Source: Membranes (Basel). 2022 Nov 25;12(12):1191. doi: 10.3390/membranes12121191 (PMC9787835; doi:10.3390/membranes12121191)
Supplement: Supplementary file 1 [file membranes-12-01191-s001.zip › debiensko/debiensko/Makefile.mingw32]

SOURCES := $(wildcard *.c)
XLSXSRC := $(wildcard xlsxwriter/*.c) $(wildcard xlsxwriter/third_party/md5/*.c) $(wildcard xlsxwriter/third_party/minizip/*.c) $(wildcard xlsxwriter/third_party/tmpfileplus/*.c)
OBJ := $(patsubst %.c, %.o, $(SOURCES))
XLSXOBJ := $(patsubst %.c, %.o, $(XLSXSRC))
CC=/opt/mingw/bin/gcc
CFLAGS=-Os -s -std=c99 -Wall -static

all: debiensko.exe
clean:
	rm -f $(OBJ) $(XLSXOBJ) debiensko.exe
%.o: %.c
	$(CC) $(CFLAGS) -c -o $@ $<
debiensko.exe: $(OBJ) $(XLSXOBJ)
	$(CC) $(CFLAGS) $(OBJ) $(XLSXOBJ) -lz -o $@
