# Supplementary material for: Improving the Performance of a Salt Production Plant by Using Nanofiltration as a Pretreatment
Source: Membranes (Basel). 2022 Nov 25;12(12):1191. doi: 10.3390/membranes12121191 (PMC9787835; doi:10.3390/membranes12121191)
Supplement: Supplementary file 1 [file membranes-12-01191-s001.zip › debiensko/debiensko/nelder_mead.c]

/*
Copyright (c) 2017 Matteo Maggioni

Permission is hereby granted, free of charge, to any person obtaining a copy
of this software and associated documentation files (the "Software"), to deal
in the Software without restriction, including without limitation the rights
to use, copy, modify, merge, publish, distribute, sublicense, and/or sell
copies of the Software, and to permit persons to whom the Software is
furnished to do so, subject to the following conditions:

The above copyright notice and this permission notice shall be included in all
copies or substantial portions of the Software.

THE SOFTWARE IS PROVIDED "AS IS", WITHOUT WARRANTY OF ANY KIND, EXPRESS OR
IMPLIED, INCLUDING BUT NOT LIMITED TO THE WARRANTIES OF MERCHANTABILITY,
FITNESS FOR A PARTICULAR PURPOSE AND NONINFRINGEMENT. IN NO EVENT SHALL THE
AUTHORS OR COPYRIGHT HOLDERS BE LIABLE FOR ANY CLAIM, DAMAGES OR OTHER
LIABILITY, WHETHER IN AN ACTION OF CONTRACT, TORT OR OTHERWISE, ARISING FROM,
OUT OF OR IN CONNECTION WITH THE SOFTWARE OR THE USE OR OTHER DEALINGS IN THE
SOFTWARE.
*/


#include <stdio.h>
#include <stdlib.h>
#include <math.h>

#include "nelder_mead.h"

//-----------------------------------------------------------------------------
// Utility functions
//-----------------------------------------------------------------------------

int compare(const void *, const void *);

void simplex_sort(simplex_t *);

void get_centroid(const simplex_t *, point_t *);

int continue_minimization(const simplex_t *, int, int, const optimset_t *);

void update_point(const simplex_t *, const point_t *, double, point_t *);

//-----------------------------------------------------------------------------
// Main function
// - n is the dimension of the data
// - start is the initial point (unchanged in output)
// - solution is the minimizer
// - cost_function is a pointer to a fun_t type function
// - args are the optional arguments of cost_function
// - optimset are the optimisation settings
//-----------------------------------------------------------------------------

void nelder_mead(int n, const point_t *start, point_t *solution,
                 fun_t cost_function, const void *args,
                 const optimset_t *optimset) {
  // internal points
  point_t point_r;
  point_t point_e;
  point_t point_c;
  point_t centroid;

  // allocate memory for internal points
  point_r.x = malloc(n * sizeof(double));
  point_e.x = malloc(n * sizeof(double));
  point_c.x = malloc(n * sizeof(double));
  centroid.x = malloc(n * sizeof(double));

  int iter_count = 0;
  int eval_count = 0;

  // initial simplex has size n + 1 where n is the dimensionality pf the data
  simplex_t simplex;
  simplex.n = n;
  simplex.p = malloc((n + 1) * sizeof(point_t));
  for (int i = 0; i < n + 1; i++) {
    simplex.p[i].x = malloc(n * sizeof(double));
    for (int j = 0; j < n; j++) {
      simplex.p[i].x[j] =
          (i - 1 == j) ? (start->x[j] != 0.0 ? 1.05 * start->x[j] : 0.00025)
                       : start->x[j];
    }
    cost_function(n, simplex.p + i, args);
    eval_count++;
  }
  // sort points in the simplex so that simplex.p[0] is the point having
  // minimum fx and simplex.p[n] is the one having the maximum fx
  simplex_sort(&simplex);
  // ompute the simplex centroid
  get_centroid(&simplex, &centroid);
  iter_count++;

  // continue minimization until stop conditions are met
  while (continue_minimization(&simplex, eval_count, iter_count, optimset)) {
    int shrink = 0;

    if (optimset->verbose) {
      printf("Iteration %04d     ", iter_count);
    }
    update_point(&simplex, &centroid, RHO, &point_r);
    cost_function(n, &point_r, args);
    eval_count++;
    if (point_r.fx < simplex.p[0].fx) {
      update_point(&simplex, &centroid, RHO * CHI, &point_e);
      cost_function(n, &point_e, args);
      eval_count++;
      if (point_e.fx < point_r.fx) {
        // expand
        if (optimset->verbose) {
          printf("expand          ");
        }
        copy_point(n, &point_e, simplex.p + n);
      } else {
        // reflect
        if (optimset->verbose) {
          printf("reflect         ");
        }
        copy_point(n, &point_r, simplex.p + n);
      }
    } else {
      if (point_r.fx < simplex.p[n - 1].fx) {
        // reflect
        if (optimset->verbose) {
          printf("reflect         ");
        }
        copy_point(n, &point_r, simplex.p + n);
      } else {
        if (point_r.fx < simplex.p[n].fx) {
          update_point(&simplex, &centroid, RHO * GAMMA, &point_c);
          cost_function(n, &point_c, args);
          eval_count++;
          if (point_c.fx <= point_r.fx) {
            // contract outside
            if (optimset->verbose) {
              printf("contract out    ");
            }
            copy_point(n, &point_c, simplex.p + n);
          } else {
            // shrink
            if (optimset->verbose) {
              printf("shrink         ");
            }
            shrink = 1;
          }
        } else {
          update_point(&simplex, &centroid, -GAMMA, &point_c);
          cost_function(n, &point_c, args);
          eval_count++;
          if (point_c.fx <= simplex.p[n].fx) {
            // contract inside
            if (optimset->verbose) {
              printf("contract in     ");
            }
            copy_point(n, &point_c, simplex.p + n);
          } else {
            // shrink
            if (optimset->verbose) {
              printf("shrink          ");
            }
            shrink = 1;
          }
        }
      }
    }
    if (shrink) {
      for (int i = 1; i < n + 1; i++) {
        for (int j = 0; j < n; j++) {
          simplex.p[i].x[j] = simplex.p[0].x[j] +
                              SIGMA * (simplex.p[i].x[j] - simplex.p[0].x[j]);
        }
        cost_function(n, simplex.p + i, args);
        eval_count++;
      }
      simplex_sort(&simplex);
    } else {
      for (int i = n - 1; i >= 0 && simplex.p[i + 1].fx < simplex.p[i].fx; i--) {
        swap_points(simplex.p + (i + 1), simplex.p + i);
      }
    }
    get_centroid(&simplex, &centroid);
    iter_count++;
    if (optimset->verbose) {
      // print current minimum
      printf("[ ");
      for (int i = 0; i < n; i++) {
        printf("%.2f ", simplex.p[0].x[i]);
      }
      printf("]    %.2f \n", simplex.p[0].fx);
    }
  }

  // save solution in output argument
  solution->x = malloc(n * sizeof(double));
  copy_point(n, simplex.p + 0, solution);

  // free memory
  free(centroid.x);
  free(point_r.x);
  free(point_e.x);
  free(point_c.x);
  for (int i = 0; i < n + 1; i++) {
    free(simplex.p[i].x);
  }
  free(simplex.p);
}

//-----------------------------------------------------------------------------
// Simplex sorting
//-----------------------------------------------------------------------------

int compare(const void *arg1, const void *arg2) {
  const double fx1 = ((const point_t *)arg1)->fx;
  const double fx2 = ((const point_t *)arg2)->fx;
  return (fx1 > fx2) - (fx1 < fx2);
}

void simplex_sort(simplex_t *simplex) {
  qsort((void *)(simplex->p), simplex->n + 1, sizeof(point_t), compare);
}

//-----------------------------------------------------------------------------
// Get centroid (average position) of simplex
//-----------------------------------------------------------------------------

void get_centroid(const simplex_t *simplex, point_t *centroid) {
  for (int j = 0; j < simplex->n; j++) {
    centroid->x[j] = 0;
    for (int i = 0; i < simplex->n; i++) {
      centroid->x[j] += simplex->p[i].x[j];
    }
    centroid->x[j] /= simplex->n;
  }
}

//-----------------------------------------------------------------------------
// Asses if simplex satisfies the minimization requirements
//-----------------------------------------------------------------------------

int continue_minimization(const simplex_t *simplex, int eval_count,
                          int iter_count, const optimset_t *optimset) {
  if (eval_count > optimset->max_eval || iter_count > optimset->max_iter) {
    // stop if #evals or #iters are greater than the max allowed
    return 0;
  }
  // check fx tolerance condition on fx - input simplex is assumed to be sorted
  const int n = simplex->n;
  const double condf = simplex->p[n].fx - simplex->p[0].fx;
  // check fx tolerance condition on x
  double condx = -1.0;
  for (int i = 1; i < n + 1; i++) {
    for (int j = 0; j < n; j++) {
      const double temp = fabs(simplex->p[0].x[j] - simplex->p[i].x[j]);
      if (condx < temp) {
        condx = temp;
      }
    }
  }
  // continue if both tolx or tolf condition is not met
  return condx > optimset->tolx || condf > optimset->tolf;
}

//-----------------------------------------------------------------------------
// Update current point
//-----------------------------------------------------------------------------

void update_point(const simplex_t *simplex, const point_t *centroid,
                  double lambda, point_t *point) {
  const int n = simplex->n;
  for (int j = 0; j < n; j++) {
    point->x[j] = (1.0 + lambda) * centroid->x[j] - lambda * simplex->p[n].x[j];
  }
}
