# Supplementary material for: Improving the Performance of a Salt Production Plant by Using Nanofiltration as a Pretreatment
Source: Membranes (Basel). 2022 Nov 25;12(12):1191. doi: 10.3390/membranes12121191 (PMC9787835; doi:10.3390/membranes12121191)
Supplement: Supplementary file 1 [file membranes-12-01191-s001.zip › debiensko/debiensko/optimset.h]

#ifndef OPTIMSET_H
#define OPTIMSET_H

// define optimization settings
typedef struct {
  double tolx;    // tolerance on the simplex solutions coordinates
  double tolf;    // tolerance on the function value
  int max_iter;   // maximum number of allowed iterations
  int max_eval;   // maximum number of allowed function evaluations
  int verbose;    // toggle verbose output during minimization
} optimset_t;

#endif // OPTIMSET_H
