# Supplementary material for: Improving the Performance of a Salt Production Plant by Using Nanofiltration as a Pretreatment
Source: Membranes (Basel). 2022 Nov 25;12(12):1191. doi: 10.3390/membranes12121191 (PMC9787835; doi:10.3390/membranes12121191)
Supplement: Supplementary file 1 [file membranes-12-01191-s001.zip › debiensko/debiensko/xlsxwriter/theme.c]

/*****************************************************************************
 * theme - A library for creating Excel XLSX theme files.
 *
 * Used in conjunction with the libxlsxwriter library.
 *
 * Copyright 2014-2021, John McNamara, jmcnamara@cpan.org. See LICENSE.txt.
 *
 */

#include <string.h>

#include "xlsxwriter/xmlwriter.h"
#include "xlsxwriter/theme.h"
#include "xlsxwriter/utility.h"

const char *theme_strs[] = {
    "<?xml version=\"1.0\" encoding=\"UTF-8\" standalone=\"yes\"?>\n",
    "<a:theme xmlns:a=\"http://schemas.openxmlformats.org/",
    "drawingml/2006/main\" name=\"Office Theme\">",
    "<a:themeElements>",
    "<a:clrScheme name=\"Office\"><a:dk1>",
    "<a:sysClr val=\"windowText\" lastClr=\"000000\"/>",
    "</a:dk1><a:lt1>",
    "<a:sysClr val=\"window\" lastClr=\"FFFFFF\"/></a:lt1><a:dk2>",
    "<a:srgbClr val=\"1F497D\"/></a:dk2><a:lt2>",
    "<a:srgbClr val=\"EEECE1\"/></a:lt2><a:accent1>",
    "<a:srgbClr val=\"4F81BD\"/></a:accent1><a:accent2>",
    "<a:srgbClr val=\"C0504D\"/></a:accent2><a:accent3>",
    "<a:srgbClr val=\"9BBB59\"/></a:accent3><a:accent4>",
    "<a:srgbClr val=\"8064A2\"/></a:accent4><a:accent5>",
    "<a:srgbClr val=\"4BACC6\"/></a:accent5><a:accent6>",
    "<a:srgbClr val=\"F79646\"/></a:accent6><a:hlink>",
    "<a:srgbClr val=\"0000FF\"/></a:hlink><a:folHlink>",
    "<a:srgbClr val=\"800080\"/></a:folHlink></a:clrScheme>",
    "<a:fontScheme name=\"Office\"><a:majorFont>",
    "<a:latin typeface=\"Cambria\"/><a:ea typeface=\"\"/>",
    "<a:cs typeface=\"\"/>",
    "<a:font script=\"Jpan\" typeface=\"ＭＳ Ｐゴシック\"/>",
    "<a:font script=\"Hang\" typeface=\"맑은 고딕\"/>",
    "<a:font script=\"Hans\" typeface=\"宋体\"/>",
    "<a:font script=\"Hant\" typeface=\"新細明體\"/>",
    "<a:font script=\"Arab\" typeface=\"Times New Roman\"/>",
    "<a:font script=\"Hebr\" typeface=\"Times New Roman\"/>",
    "<a:font script=\"Thai\" typeface=\"Tahoma\"/>",
    "<a:font script=\"Ethi\" typeface=\"Nyala\"/>",
    "<a:font script=\"Beng\" typeface=\"Vrinda\"/>",
    "<a:font script=\"Gujr\" typeface=\"Shruti\"/>",
    "<a:font script=\"Khmr\" typeface=\"MoolBoran\"/>",
    "<a:font script=\"Knda\" typeface=\"Tunga\"/>",
    "<a:font script=\"Guru\" typeface=\"Raavi\"/>",
    "<a:font script=\"Cans\" typeface=\"Euphemia\"/>",
    "<a:font script=\"Cher\" typeface=\"Plantagenet Cherokee\"/>",
    "<a:font script=\"Yiii\" typeface=\"Microsoft Yi Baiti\"/>",
    "<a:font script=\"Tibt\" typeface=\"Microsoft Himalaya\"/>",
    "<a:font script=\"Thaa\" typeface=\"MV Boli\"/>",
    "<a:font script=\"Deva\" typeface=\"Mangal\"/>",
    "<a:font script=\"Telu\" typeface=\"Gautami\"/>",
    "<a:font script=\"Taml\" typeface=\"Latha\"/>",
    "<a:font script=\"Syrc\" typeface=\"Estrangelo Edessa\"/>",
    "<a:font script=\"Orya\" typeface=\"Kalinga\"/>",
    "<a:font script=\"Mlym\" typeface=\"Kartika\"/>",
    "<a:font script=\"Laoo\" typeface=\"DokChampa\"/>",
    "<a:font script=\"Sinh\" typeface=\"Iskoola Pota\"/>",
    "<a:font script=\"Mong\" typeface=\"Mongolian Baiti\"/>",
    "<a:font script=\"Viet\" typeface=\"Times New Roman\"/>",
    "<a:font script=\"Uigh\" typeface=\"Microsoft Uighur\"/>",
    "</a:majorFont>",
    "<a:minorFont>",
    "<a:latin typeface=\"Calibri\"/>",
    "<a:ea typeface=\"\"/>",
    "<a:cs typeface=\"\"/>",
    "<a:font script=\"Jpan\" typeface=\"ＭＳ Ｐゴシック\"/>",
    "<a:font script=\"Hang\" typeface=\"맑은 고딕\"/>",
    "<a:font script=\"Hans\" typeface=\"宋体\"/>",
    "<a:font script=\"Hant\" typeface=\"新細明體\"/>",
    "<a:font script=\"Arab\" typeface=\"Arial\"/>",
    "<a:font script=\"Hebr\" typeface=\"Arial\"/>",
    "<a:font script=\"Thai\" typeface=\"Tahoma\"/>",
    "<a:font script=\"Ethi\" typeface=\"Nyala\"/>",
    "<a:font script=\"Beng\" typeface=\"Vrinda\"/>",
    "<a:font script=\"Gujr\" typeface=\"Shruti\"/>",
    "<a:font script=\"Khmr\" typeface=\"DaunPenh\"/>",
    "<a:font script=\"Knda\" typeface=\"Tunga\"/>",
    "<a:font script=\"Guru\" typeface=\"Raavi\"/>",
    "<a:font script=\"Cans\" typeface=\"Euphemia\"/>",
    "<a:font script=\"Cher\" typeface=\"Plantagenet Cherokee\"/>",
    "<a:font script=\"Yiii\" typeface=\"Microsoft Yi Baiti\"/>",
    "<a:font script=\"Tibt\" typeface=\"Microsoft Himalaya\"/>",
    "<a:font script=\"Thaa\" typeface=\"MV Boli\"/>",
    "<a:font script=\"Deva\" typeface=\"Mangal\"/>",
    "<a:font script=\"Telu\" typeface=\"Gautami\"/>",
    "<a:font script=\"Taml\" typeface=\"Latha\"/>",
    "<a:font script=\"Syrc\" typeface=\"Estrangelo Edessa\"/>",
    "<a:font script=\"Orya\" typeface=\"Kalinga\"/>",
    "<a:font script=\"Mlym\" typeface=\"Kartika\"/>",
    "<a:font script=\"Laoo\" typeface=\"DokChampa\"/>",
    "<a:font script=\"Sinh\" typeface=\"Iskoola Pota\"/>",
    "<a:font script=\"Mong\" typeface=\"Mongolian Baiti\"/>",
    "<a:font script=\"Viet\" typeface=\"Arial\"/>",
    "<a:font script=\"Uigh\" typeface=\"Microsoft Uighur\"/>",
    "</a:minorFont>",
    "</a:fontScheme><a:fmtScheme name=\"Office\">",
    "<a:fillStyleLst>",
    "<a:solidFill>",
    "<a:schemeClr val=\"phClr\"/>",
    "</a:solidFill>",
    "<a:gradFill rotWithShape=\"1\">",
    "<a:gsLst>",
    "<a:gs pos=\"0\">",
    "<a:schemeClr val=\"phClr\">",
    "<a:tint val=\"50000\"/>",
    "<a:satMod val=\"300000\"/>",
    "</a:schemeClr>",
    "</a:gs>",
    "<a:gs pos=\"35000\">",
    "<a:schemeClr val=\"phClr\">",
    "<a:tint val=\"37000\"/>",
    "<a:satMod val=\"300000\"/>",
    "</a:schemeClr>",
    "</a:gs>",
    "<a:gs pos=\"100000\">",
    "<a:schemeClr val=\"phClr\">",
    "<a:tint val=\"15000\"/>",
    "<a:satMod val=\"350000\"/>",
    "</a:schemeClr>",
    "</a:gs>",
    "</a:gsLst>",
    "<a:lin ang=\"16200000\" scaled=\"1\"/>",
    "</a:gradFill>",
    "<a:gradFill rotWithShape=\"1\">",
    "<a:gsLst>",
    "<a:gs pos=\"0\">",
    "<a:schemeClr val=\"phClr\">",
    "<a:shade val=\"51000\"/>",
    "<a:satMod val=\"130000\"/>",
    "</a:schemeClr>",
    "</a:gs>",
    "<a:gs pos=\"80000\">",
    "<a:schemeClr val=\"phClr\">",
    "<a:shade val=\"93000\"/>",
    "<a:satMod val=\"130000\"/>",
    "</a:schemeClr>",
    "</a:gs>",
    "<a:gs pos=\"100000\">",
    "<a:schemeClr val=\"phClr\">",
    "<a:shade val=\"94000\"/>",
    "<a:satMod val=\"135000\"/>",
    "</a:schemeClr>",
    "</a:gs>",
    "</a:gsLst>",
    "<a:lin ang=\"16200000\" scaled=\"0\"/>",
    "</a:gradFill>",
    "</a:fillStyleLst>",
    "<a:lnStyleLst>",
    "<a:ln w=\"9525\" cap=\"flat\" cmpd=\"sng\" algn=\"ctr\">",
    "<a:solidFill>",
    "<a:schemeClr val=\"phClr\">",
    "<a:shade val=\"95000\"/>",
    "<a:satMod val=\"105000\"/>",
    "</a:schemeClr>",
    "</a:solidFill>",
    "<a:prstDash val=\"solid\"/>",
    "</a:ln>",
    "<a:ln w=\"25400\" cap=\"flat\" cmpd=\"sng\" algn=\"ctr\">",
    "<a:solidFill>",
    "<a:schemeClr val=\"phClr\"/>",
    "</a:solidFill>",
    "<a:prstDash val=\"solid\"/>",
    "</a:ln>",
    "<a:ln w=\"38100\" cap=\"flat\" cmpd=\"sng\" algn=\"ctr\">",
    "<a:solidFill>",
    "<a:schemeClr val=\"phClr\"/>",
    "</a:solidFill>",
    "<a:prstDash val=\"solid\"/>",
    "</a:ln>",
    "</a:lnStyleLst>",
    "<a:effectStyleLst>",
    "<a:effectStyle>",
    "<a:effectLst>",
    "<a:outerShdw blurRad=\"40000\" dist=\"20000\" ",
    "dir=\"5400000\" rotWithShape=\"0\">",
    "<a:srgbClr val=\"000000\">",
    "<a:alpha val=\"38000\"/>",
    "</a:srgbClr>",
    "</a:outerShdw>",
    "</a:effectLst>",
    "</a:effectStyle>",
    "<a:effectStyle>",
    "<a:effectLst>",
    "<a:outerShdw blurRad=\"40000\" dist=\"23000\" ",
    "dir=\"5400000\" rotWithShape=\"0\">",
    "<a:srgbClr val=\"000000\">",
    "<a:alpha val=\"35000\"/>",
    "</a:srgbClr>",
    "</a:outerShdw>",
    "</a:effectLst>",
    "</a:effectStyle>",
    "<a:effectStyle>",
    "<a:effectLst>",
    "<a:outerShdw blurRad=\"40000\" dist=\"23000\" ",
    "dir=\"5400000\" rotWithShape=\"0\">",
    "<a:srgbClr val=\"000000\">",
    "<a:alpha val=\"35000\"/>",
    "</a:srgbClr>",
    "</a:outerShdw>",
    "</a:effectLst>",
    "<a:scene3d>",
    "<a:camera prst=\"orthographicFront\">",
    "<a:rot lat=\"0\" lon=\"0\" rev=\"0\"/>",
    "</a:camera>",
    "<a:lightRig rig=\"threePt\" dir=\"t\">",
    "<a:rot lat=\"0\" lon=\"0\" rev=\"1200000\"/>",
    "</a:lightRig>",
    "</a:scene3d>",
    "<a:sp3d>",
    "<a:bevelT w=\"63500\" h=\"25400\"/>",
    "</a:sp3d>",
    "</a:effectStyle>",
    "</a:effectStyleLst>",
    "<a:bgFillStyleLst>",
    "<a:solidFill>",
    "<a:schemeClr val=\"phClr\"/>",
    "</a:solidFill>",
    "<a:gradFill rotWithShape=\"1\">",
    "<a:gsLst>",
    "<a:gs pos=\"0\">",
    "<a:schemeClr val=\"phClr\">",
    "<a:tint val=\"40000\"/>",
    "<a:satMod val=\"350000\"/>",
    "</a:schemeClr>",
    "</a:gs>",
    "<a:gs pos=\"40000\">",
    "<a:schemeClr val=\"phClr\">",
    "<a:tint val=\"45000\"/>",
    "<a:shade val=\"99000\"/>",
    "<a:satMod val=\"350000\"/>",
    "</a:schemeClr>",
    "</a:gs>",
    "<a:gs pos=\"100000\">",
    "<a:schemeClr val=\"phClr\">",
    "<a:shade val=\"20000\"/>",
    "<a:satMod val=\"255000\"/>",
    "</a:schemeClr>",
    "</a:gs>",
    "</a:gsLst>",
    "<a:path path=\"circle\">",
    "<a:fillToRect l=\"50000\" t=\"-80000\" r=\"50000\" b=\"180000\"/>",
    "</a:path>",
    "</a:gradFill>",
    "<a:gradFill rotWithShape=\"1\">",
    "<a:gsLst>",
    "<a:gs pos=\"0\">",
    "<a:schemeClr val=\"phClr\">",
    "<a:tint val=\"80000\"/>",
    "<a:satMod val=\"300000\"/>",
    "</a:schemeClr>",
    "</a:gs>",
    "<a:gs pos=\"100000\">",
    "<a:schemeClr val=\"phClr\">",
    "<a:shade val=\"30000\"/>",
    "<a:satMod val=\"200000\"/>",
    "</a:schemeClr>",
    "</a:gs>",
    "</a:gsLst>",
    "<a:path path=\"circle\">",
    "<a:fillToRect l=\"50000\" t=\"50000\" r=\"50000\" b=\"50000\"/>",
    "</a:path>",
    "</a:gradFill>",
    "</a:bgFillStyleLst>",
    "</a:fmtScheme>",
    "</a:themeElements>",
    "<a:objectDefaults/>",
    "<a:extraClrSchemeLst/>",
    "</a:theme>\n",
    ""
};

/*
 * Forward declarations.
 */

/*****************************************************************************
 *
 * Private functions.
 *
 ****************************************************************************/

/*
 * Create a new theme object.
 */
lxw_theme *
lxw_theme_new(void)
{
    lxw_theme *theme = calloc(1, sizeof(lxw_theme));
    GOTO_LABEL_ON_MEM_ERROR(theme, mem_error);

    return theme;

mem_error:
    lxw_theme_free(theme);
    return NULL;
}

/*
 * Free a theme object.
 */
void
lxw_theme_free(lxw_theme *theme)
{
    if (!theme)
        return;

    free(theme);
}

/*****************************************************************************
 *
 * XML functions.
 *
 ****************************************************************************/

/* This library isn't a xmlwriter. */

/*****************************************************************************
 *
 * XML file assembly functions.
 *
 ****************************************************************************/

/*
 * Assemble and write the XML file.
 */
void
lxw_theme_assemble_xml_file(lxw_theme *self)
{
    int i = 0;

    while (strlen(theme_strs[i])) {
        fprintf(self->file, "%s", theme_strs[i]);
        i++;
    }
}

/*****************************************************************************
 *
 * Public functions.
 *
 ****************************************************************************/
