# Supplementary material for: Improving the Performance of a Salt Production Plant by Using Nanofiltration as a Pretreatment
Source: Membranes (Basel). 2022 Nov 25;12(12):1191. doi: 10.3390/membranes12121191 (PMC9787835; doi:10.3390/membranes12121191)
Supplement: Supplementary file 1 [file membranes-12-01191-s001.zip › debiensko/debiensko/xlsxwriter/third_party/minizip/mztools.h]

/*
  Additional tools for Minizip
  Code: Xavier Roche '2004
  License: Same as ZLIB (www.gzip.org)
*/

#ifndef _zip_tools_H
#define _zip_tools_H

#ifdef __cplusplus
extern "C" {
#endif

#ifndef _ZLIB_H
#include "zlib.h"
#endif

#include "unzip.h"

/* Repair a ZIP file (missing central directory)
   file: file to recover
   fileOut: output file after recovery
   fileOutTmp: temporary file name used for recovery
*/
extern int ZEXPORT unzRepair(const char* file,
                             const char* fileOut,
                             const char* fileOutTmp,
                             uLong* nRecovered,
                             uLong* bytesRecovered);


#ifdef __cplusplus
}
#endif


#endif
