# Supplementary material for: Improving the Performance of a Salt Production Plant by Using Nanofiltration as a Pretreatment
Source: Membranes (Basel). 2022 Nov 25;12(12):1191. doi: 10.3390/membranes12121191 (PMC9787835; doi:10.3390/membranes12121191)
Supplement: Supplementary file 1 [file membranes-12-01191-s001.zip › debiensko/debiensko/xlsxwriter/third_party/minizip/zip.c]

/* zip.c -- IO on .zip files using zlib
   Version 1.1, February 14h, 2010
   part of the MiniZip project - ( http://www.winimage.com/zLibDll/minizip.html )

         Copyright (C) 1998-2010 Gilles Vollant (minizip) ( http://www.winimage.com/zLibDll/minizip.html )

         Modifications for Zip64 support
         Copyright (C) 2009-2010 Mathias Svensson ( http://result42.com )

         For more info read MiniZip_info.txt

         Changes
   Oct-2009 - Mathias Svensson - Remove old C style function prototypes
   Oct-2009 - Mathias Svensson - Added Zip64 Support when creating new file archives
   Oct-2009 - Mathias Svensson - Did some code cleanup and refactoring to get better overview of some functions.
   Oct-2009 - Mathias Svensson - Added zipRemoveExtraInfoBlock to strip extra field data from its ZIP64 data
                                 It is used when recreting zip archive with RAW when deleting items from a zip.
                                 ZIP64 data is automaticly added to items that needs it, and existing ZIP64 data need to be removed.
   Oct-2009 - Mathias Svensson - Added support for BZIP2 as compression mode (bzip2 lib is required)
   Jan-2010 - back to unzip and minizip 1.0 name scheme, with compatibility layer

*/


#include <stdio.h>
#include <stdlib.h>
#include <string.h>
#include <time.h>
#include "zlib.h"
#include "zip.h"

#ifdef STDC
#  include <stddef.h>
#  include <string.h>
#  include <stdlib.h>
#endif
#ifdef NO_ERRNO_H
    extern int errno;
#else
#   include <errno.h>
#endif


#ifndef local
#  define local static
#endif
/* compile with -Dlocal if your debugger can't find static symbols */

#ifndef VERSIONMADEBY
# define VERSIONMADEBY   (0x0) /* platform depedent */
#endif

#ifndef Z_BUFSIZE
#define Z_BUFSIZE (64*1024) //(16384)
#endif

#ifndef Z_MAXFILENAMEINZIP
#define Z_MAXFILENAMEINZIP (256)
#endif

#ifndef ALLOC
# define ALLOC(size) (malloc(size))
#endif
#ifndef TRYFREE
# define TRYFREE(p) {if (p) free(p);}
#endif

/*
#define SIZECENTRALDIRITEM (0x2e)
#define SIZEZIPLOCALHEADER (0x1e)
*/

/* I've found an old Unix (a SunOS 4.1.3_U1) without all SEEK_* defined.... */


// NOT sure that this work on ALL platform
#define MAKEULONG64(a, b) ((ZPOS64_T)(((unsigned long)(a)) | ((ZPOS64_T)((unsigned long)(b))) << 32))

#ifndef SEEK_CUR
#define SEEK_CUR    1
#endif

#ifndef SEEK_END
#define SEEK_END    2
#endif

#ifndef SEEK_SET
#define SEEK_SET    0
#endif

#ifndef DEF_MEM_LEVEL
#if MAX_MEM_LEVEL >= 8
#  define DEF_MEM_LEVEL 8
#else
#  define DEF_MEM_LEVEL  MAX_MEM_LEVEL
#endif
#endif
const char zip_copyright[] =" zip 1.01 Copyright 1998-2004 Gilles Vollant - http://www.winimage.com/zLibDll";


#define SIZEDATA_INDATABLOCK (4096-(4*4))

#define LOCALHEADERMAGIC    (0x04034b50)
#define CENTRALHEADERMAGIC  (0x02014b50)
#define ENDHEADERMAGIC      (0x06054b50)
#define ZIP64ENDHEADERMAGIC      (0x6064b50)
#define ZIP64ENDLOCHEADERMAGIC   (0x7064b50)

#define FLAG_LOCALHEADER_OFFSET (0x06)
#define CRC_LOCALHEADER_OFFSET  (0x0e)

#define SIZECENTRALHEADER (0x2e) /* 46 */

typedef struct linkedlist_datablock_internal_s
{
  struct linkedlist_datablock_internal_s* next_datablock;
  uLong  avail_in_this_block;
  uLong  filled_in_this_block;
  uLong  unused; /* for future use and alignement */
  unsigned char data[SIZEDATA_INDATABLOCK];
} linkedlist_datablock_internal;

typedef struct linkedlist_data_s
{
    linkedlist_datablock_internal* first_block;
    linkedlist_datablock_internal* last_block;
} linkedlist_data;


typedef struct
{
    z_stream stream;            /* zLib stream structure for inflate */
#ifdef HAVE_BZIP2
    bz_stream bstream;          /* bzLib stream structure for bziped */
#endif

    int  stream_initialised;    /* 1 is stream is initialised */
    uInt pos_in_buffered_data;  /* last written byte in buffered_data */

    ZPOS64_T pos_local_header;     /* offset of the local header of the file
                                     currenty writing */
    char* central_header;       /* central header data for the current file */
    uLong size_centralExtra;
    uLong size_centralheader;   /* size of the central header for cur file */
    uLong size_centralExtraFree; /* Extra bytes allocated to the centralheader but that are not used */
    uLong flag;                 /* flag of the file currently writing */

    int  method;                /* compression method of file currenty wr.*/
    int  raw;                   /* 1 for directly writing raw data */
    Byte buffered_data[Z_BUFSIZE];/* buffer contain compressed data to be writ*/
    uLong dosDate;
    uLong crc32;
    int  encrypt;
    int  zip64;               /* Add ZIP64 extened information in the extra field */
    ZPOS64_T pos_zip64extrainfo;
    ZPOS64_T totalCompressedData;
    ZPOS64_T totalUncompressedData;
#ifndef NOCRYPT
    unsigned long keys[3];     /* keys defining the pseudo-random sequence */
    const z_crc_t* pcrc_32_tab;
    int crypt_header_size;
#endif
} curfile64_info;

typedef struct
{
    zlib_filefunc64_32_def z_filefunc;
    voidpf filestream;        /* io structore of the zipfile */
    linkedlist_data central_dir;/* datablock with central dir in construction*/
    int  in_opened_file_inzip;  /* 1 if a file in the zip is currently writ.*/
    curfile64_info ci;            /* info on the file curretly writing */

    ZPOS64_T begin_pos;            /* position of the beginning of the zipfile */
    ZPOS64_T add_position_when_writting_offset;
    ZPOS64_T number_entry;

#ifndef NO_ADDFILEINEXISTINGZIP
    char *globalcomment;
#endif

} zip64_internal;


#ifndef NOCRYPT
#define INCLUDECRYPTINGCODE_IFCRYPTALLOWED
#include "crypt.h"
#endif

local linkedlist_datablock_internal* allocate_new_datablock()
{
    linkedlist_datablock_internal* ldi;
    ldi = (linkedlist_datablock_internal*)
                 ALLOC(sizeof(linkedlist_datablock_internal));
    if (ldi!=NULL)
    {
        ldi->next_datablock = NULL ;
        ldi->filled_in_this_block = 0 ;
        ldi->avail_in_this_block = SIZEDATA_INDATABLOCK ;
    }
    return ldi;
}

local void free_datablock(linkedlist_datablock_internal* ldi)
{
    while (ldi!=NULL)
    {
        linkedlist_datablock_internal* ldinext = ldi->next_datablock;
        TRYFREE(ldi);
        ldi = ldinext;
    }
}

local void init_linkedlist(linkedlist_data* ll)
{
    ll->first_block = ll->last_block = NULL;
}

local void free_linkedlist(linkedlist_data* ll)
{
    free_datablock(ll->first_block);
    ll->first_block = ll->last_block = NULL;
}


local int add_data_in_datablock(linkedlist_data* ll, const void* buf, uLong len)
{
    linkedlist_datablock_internal* ldi;
    const unsigned char* from_copy;

    if (ll==NULL)
        return ZIP_INTERNALERROR;

    if (ll->last_block == NULL)
    {
        ll->first_block = ll->last_block = allocate_new_datablock();
        if (ll->first_block == NULL)
            return ZIP_INTERNALERROR;
    }

    ldi = ll->last_block;
    from_copy = (unsigned char*)buf;

    while (len>0)
    {
        uInt copy_this;
        uInt i;
        unsigned char* to_copy;

        if (ldi->avail_in_this_block==0)
        {
            ldi->next_datablock = allocate_new_datablock();
            if (ldi->next_datablock == NULL)
                return ZIP_INTERNALERROR;
            ldi = ldi->next_datablock ;
            ll->last_block = ldi;
        }

        if (ldi->avail_in_this_block < len)
            copy_this = (uInt)ldi->avail_in_this_block;
        else
            copy_this = (uInt)len;

        to_copy = &(ldi->data[ldi->filled_in_this_block]);

        for (i=0;i<copy_this;i++)
            *(to_copy+i)=*(from_copy+i);

        ldi->filled_in_this_block += copy_this;
        ldi->avail_in_this_block -= copy_this;
        from_copy += copy_this ;
        len -= copy_this;
    }
    return ZIP_OK;
}


/****************************************************************************/

#ifndef NO_ADDFILEINEXISTINGZIP
/* ===========================================================================
   Inputs a long in LSB order to the given file
   nbByte == 1, 2 ,4 or 8 (byte, short or long, ZPOS64_T)
*/

local int zip64local_putValue OF((const zlib_filefunc64_32_def* pzlib_filefunc_def, voidpf filestream, ZPOS64_T x, int nbByte));
local int zip64local_putValue (const zlib_filefunc64_32_def* pzlib_filefunc_def, voidpf filestream, ZPOS64_T x, int nbByte)
{
    unsigned char buf[8];
    int n;
    for (n = 0; n < nbByte; n++)
    {
        buf[n] = (unsigned char)(x & 0xff);
        x >>= 8;
    }
    if (x != 0)
      {     /* data overflow - hack for ZIP64 (X Roche) */
      for (n = 0; n < nbByte; n++)
        {
          buf[n] = 0xff;
        }
      }

    if (ZWRITE64(*pzlib_filefunc_def,filestream,buf,nbByte)!=(uLong)nbByte)
        return ZIP_ERRNO;
    else
        return ZIP_OK;
}

local void zip64local_putValue_inmemory OF((void* dest, ZPOS64_T x, int nbByte));
local void zip64local_putValue_inmemory (void* dest, ZPOS64_T x, int nbByte)
{
    unsigned char* buf=(unsigned char*)dest;
    int n;
    for (n = 0; n < nbByte; n++) {
        buf[n] = (unsigned char)(x & 0xff);
        x >>= 8;
    }

    if (x != 0)
    {     /* data overflow - hack for ZIP64 */
       for (n = 0; n < nbByte; n++)
       {
          buf[n] = 0xff;
       }
    }
}

/****************************************************************************/


local uLong zip64local_TmzDateToDosDate(const tm_zip* ptm)
{
    uLong year = (uLong)ptm->tm_year;
    if (year>=1980)
        year-=1980;
    else if (year>=80)
        year-=80;
    return
      (uLong) (((ptm->tm_mday) + (32 * (ptm->tm_mon+1)) + (512 * year)) << 16) |
        ((ptm->tm_sec/2) + (32* ptm->tm_min) + (2048 * (uLong)ptm->tm_hour));
}


/****************************************************************************/

local int zip64local_getByte OF((const zlib_filefunc64_32_def* pzlib_filefunc_def, voidpf filestream, int *pi));

local int zip64local_getByte(const zlib_filefunc64_32_def* pzlib_filefunc_def,voidpf filestream,int* pi)
{
    unsigned char c;
    int err = (int)ZREAD64(*pzlib_filefunc_def,filestream,&c,1);
    if (err==1)
    {
        *pi = (int)c;
        return ZIP_OK;
    }
    else
    {
        if (ZERROR64(*pzlib_filefunc_def,filestream))
            return ZIP_ERRNO;
        else
            return ZIP_EOF;
    }
}


/* ===========================================================================
   Reads a long in LSB order from the given gz_stream. Sets
*/
local int zip64local_getShort OF((const zlib_filefunc64_32_def* pzlib_filefunc_def, voidpf filestream, uLong *pX));

local int zip64local_getShort (const zlib_filefunc64_32_def* pzlib_filefunc_def, voidpf filestream, uLong* pX)
{
    uLong x ;
    int i = 0;
    int err;

    err = zip64local_getByte(pzlib_filefunc_def,filestream,&i);
    x = (uLong)i;

    if (err==ZIP_OK)
        err = zip64local_getByte(pzlib_filefunc_def,filestream,&i);
    x += ((uLong)i)<<8;

    if (err==ZIP_OK)
        *pX = x;
    else
        *pX = 0;
    return err;
}

local int zip64local_getLong OF((const zlib_filefunc64_32_def* pzlib_filefunc_def, voidpf filestream, uLong *pX));

local int zip64local_getLong (const zlib_filefunc64_32_def* pzlib_filefunc_def, voidpf filestream, uLong* pX)
{
    uLong x ;
    int i = 0;
    int err;

    err = zip64local_getByte(pzlib_filefunc_def,filestream,&i);
    x = (uLong)i;

    if (err==ZIP_OK)
        err = zip64local_getByte(pzlib_filefunc_def,filestream,&i);
    x += ((uLong)i)<<8;

    if (err==ZIP_OK)
        err = zip64local_getByte(pzlib_filefunc_def,filestream,&i);
    x += ((uLong)i)<<16;

    if (err==ZIP_OK)
        err = zip64local_getByte(pzlib_filefunc_def,filestream,&i);
    x += ((uLong)i)<<24;

    if (err==ZIP_OK)
        *pX = x;
    else
        *pX = 0;
    return err;
}

local int zip64local_getLong64 OF((const zlib_filefunc64_32_def* pzlib_filefunc_def, voidpf filestream, ZPOS64_T *pX));


local int zip64local_getLong64 (const zlib_filefunc64_32_def* pzlib_filefunc_def, voidpf filestream, ZPOS64_T *pX)
{
  ZPOS64_T x;
  int i = 0;
  int err;

  err = zip64local_getByte(pzlib_filefunc_def,filestream,&i);
  x = (ZPOS64_T)i;

  if (err==ZIP_OK)
    err = zip64local_getByte(pzlib_filefunc_def,filestream,&i);
  x += ((ZPOS64_T)i)<<8;

  if (err==ZIP_OK)
    err = zip64local_getByte(pzlib_filefunc_def,filestream,&i);
  x += ((ZPOS64_T)i)<<16;

  if (err==ZIP_OK)
    err = zip64local_getByte(pzlib_filefunc_def,filestream,&i);
  x += ((ZPOS64_T)i)<<24;

  if (err==ZIP_OK)
    err = zip64local_getByte(pzlib_filefunc_def,filestream,&i);
  x += ((ZPOS64_T)i)<<32;

  if (err==ZIP_OK)
    err = zip64local_getByte(pzlib_filefunc_def,filestream,&i);
  x += ((ZPOS64_T)i)<<40;

  if (err==ZIP_OK)
    err = zip64local_getByte(pzlib_filefunc_def,filestream,&i);
  x += ((ZPOS64_T)i)<<48;

  if (err==ZIP_OK)
    err = zip64local_getByte(pzlib_filefunc_def,filestream,&i);
  x += ((ZPOS64_T)i)<<56;

  if (err==ZIP_OK)
    *pX = x;
  else
    *pX = 0;

  return err;
}

#ifndef BUFREADCOMMENT
#define BUFREADCOMMENT (0x400)
#endif
/*
  Locate the Central directory of a zipfile (at the end, just before
    the global comment)
*/
local ZPOS64_T zip64local_SearchCentralDir OF((const zlib_filefunc64_32_def* pzlib_filefunc_def, voidpf filestream));

local ZPOS64_T zip64local_SearchCentralDir(const zlib_filefunc64_32_def* pzlib_filefunc_def, voidpf filestream)
{
  unsigned char* buf;
  ZPOS64_T uSizeFile;
  ZPOS64_T uBackRead;
  ZPOS64_T uMaxBack=0xffff; /* maximum size of global comment */
  ZPOS64_T uPosFound=0;

  if (ZSEEK64(*pzlib_filefunc_def,filestream,0,ZLIB_FILEFUNC_SEEK_END) != 0)
    return 0;


  uSizeFile = ZTELL64(*pzlib_filefunc_def,filestream);

  if (uMaxBack>uSizeFile)
    uMaxBack = uSizeFile;

  buf = (unsigned char*)ALLOC(BUFREADCOMMENT+4);
  if (buf==NULL)
    return 0;

  uBackRead = 4;
  while (uBackRead<uMaxBack)
  {
    uLong uReadSize;
    ZPOS64_T uReadPos ;
    int i;
    if (uBackRead+BUFREADCOMMENT>uMaxBack)
      uBackRead = uMaxBack;
    else
      uBackRead+=BUFREADCOMMENT;
    uReadPos = uSizeFile-uBackRead ;

    uReadSize = ((BUFREADCOMMENT+4) < (uSizeFile-uReadPos)) ?
      (BUFREADCOMMENT+4) : (uLong)(uSizeFile-uReadPos);
    if (ZSEEK64(*pzlib_filefunc_def,filestream,uReadPos,ZLIB_FILEFUNC_SEEK_SET)!=0)
      break;

    if (ZREAD64(*pzlib_filefunc_def,filestream,buf,uReadSize)!=uReadSize)
      break;

    for (i=(int)uReadSize-3; (i--)>0;)
    {
      if (((*(buf+i))==0x50) && ((*(buf+i+1))==0x4b) &&
        ((*(buf+i+2))==0x05) && ((*(buf+i+3))==0x06))
      {
        uPosFound = uReadPos+i;
        break;
      }
    }

      if (uPosFound!=0)
        break;
  }
  TRYFREE(buf);
  return uPosFound;
}

/*
Locate the End of Zip64 Central directory locator and from there find the CD of a zipfile (at the end, just before
the global comment)
*/
local ZPOS64_T zip64local_SearchCentralDir64 OF((const zlib_filefunc64_32_def* pzlib_filefunc_def, voidpf filestream));

local ZPOS64_T zip64local_SearchCentralDir64(const zlib_filefunc64_32_def* pzlib_filefunc_def, voidpf filestream)
{
  unsigned char* buf;
  ZPOS64_T uSizeFile;
  ZPOS64_T uBackRead;
  ZPOS64_T uMaxBack=0xffff; /* maximum size of global comment */
  ZPOS64_T uPosFound=0;
  uLong uL;
  ZPOS64_T relativeOffset;

  if (ZSEEK64(*pzlib_filefunc_def,filestream,0,ZLIB_FILEFUNC_SEEK_END) != 0)
    return 0;

  uSizeFile = ZTELL64(*pzlib_filefunc_def,filestream);

  if (uMaxBack>uSizeFile)
    uMaxBack = uSizeFile;

  buf = (unsigned char*)ALLOC(BUFREADCOMMENT+4);
  if (buf==NULL)
    return 0;

  uBackRead = 4;
  while (uBackRead<uMaxBack)
  {
    uLong uReadSize;
    ZPOS64_T uReadPos;
    int i;
    if (uBackRead+BUFREADCOMMENT>uMaxBack)
      uBackRead = uMaxBack;
    else
      uBackRead+=BUFREADCOMMENT;
    uReadPos = uSizeFile-uBackRead ;

    uReadSize = ((BUFREADCOMMENT+4) < (uSizeFile-uReadPos)) ?
      (BUFREADCOMMENT+4) : (uLong)(uSizeFile-uReadPos);
    if (ZSEEK64(*pzlib_filefunc_def,filestream,uReadPos,ZLIB_FILEFUNC_SEEK_SET)!=0)
      break;

    if (ZREAD64(*pzlib_filefunc_def,filestream,buf,uReadSize)!=uReadSize)
      break;

    for (i=(int)uReadSize-3; (i--)>0;)
    {
      // Signature "0x07064b50" Zip64 end of central directory locater
      if (((*(buf+i))==0x50) && ((*(buf+i+1))==0x4b) && ((*(buf+i+2))==0x06) && ((*(buf+i+3))==0x07))
      {
        uPosFound = uReadPos+i;
        break;
      }
    }

      if (uPosFound!=0)
        break;
  }

  TRYFREE(buf);
  if (uPosFound == 0)
    return 0;

  /* Zip64 end of central directory locator */
  if (ZSEEK64(*pzlib_filefunc_def,filestream, uPosFound,ZLIB_FILEFUNC_SEEK_SET)!=0)
    return 0;

  /* the signature, already checked */
  if (zip64local_getLong(pzlib_filefunc_def,filestream,&uL)!=ZIP_OK)
    return 0;

  /* number of the disk with the start of the zip64 end of  central directory */
  if (zip64local_getLong(pzlib_filefunc_def,filestream,&uL)!=ZIP_OK)
    return 0;
  if (uL != 0)
    return 0;

  /* relative offset of the zip64 end of central directory record */
  if (zip64local_getLong64(pzlib_filefunc_def,filestream,&relativeOffset)!=ZIP_OK)
    return 0;

  /* total number of disks */
  if (zip64local_getLong(pzlib_filefunc_def,filestream,&uL)!=ZIP_OK)
    return 0;
  if (uL != 1)
    return 0;

  /* Goto Zip64 end of central directory record */
  if (ZSEEK64(*pzlib_filefunc_def,filestream, relativeOffset,ZLIB_FILEFUNC_SEEK_SET)!=0)
    return 0;

  /* the signature */
  if (zip64local_getLong(pzlib_filefunc_def,filestream,&uL)!=ZIP_OK)
    return 0;

  if (uL != 0x06064b50) // signature of 'Zip64 end of central directory'
    return 0;

  return relativeOffset;
}

int LoadCentralDirectoryRecord(zip64_internal* pziinit)
{
  int err=ZIP_OK;
  ZPOS64_T byte_before_the_zipfile;/* byte before the zipfile, (>0 for sfx)*/

  ZPOS64_T size_central_dir;     /* size of the central directory  */
  ZPOS64_T offset_central_dir;   /* offset of start of central directory */
  ZPOS64_T central_pos;
  uLong uL;

  uLong number_disk;          /* number of the current dist, used for
                              spaning ZIP, unsupported, always 0*/
  uLong number_disk_with_CD;  /* number the the disk with central dir, used
                              for spaning ZIP, unsupported, always 0*/
  ZPOS64_T number_entry;
  ZPOS64_T number_entry_CD;      /* total number of entries in
                                the central dir
                                (same than number_entry on nospan) */
  uLong VersionMadeBy;
  uLong VersionNeeded;
  uLong size_comment;

  int hasZIP64Record = 0;

  // check first if we find a ZIP64 record
  central_pos = zip64local_SearchCentralDir64(&pziinit->z_filefunc,pziinit->filestream);
  if(central_pos > 0)
  {
    hasZIP64Record = 1;
  }
  else if(central_pos == 0)
  {
    central_pos = zip64local_SearchCentralDir(&pziinit->z_filefunc,pziinit->filestream);
  }

/* disable to allow appending to empty ZIP archive
        if (central_pos==0)
            err=ZIP_ERRNO;
*/

  if(hasZIP64Record)
  {
    ZPOS64_T sizeEndOfCentralDirectory;
    if (ZSEEK64(pziinit->z_filefunc, pziinit->filestream, central_pos, ZLIB_FILEFUNC_SEEK_SET) != 0)
      err=ZIP_ERRNO;

    /* the signature, already checked */
    if (zip64local_getLong(&pziinit->z_filefunc, pziinit->filestream,&uL)!=ZIP_OK)
      err=ZIP_ERRNO;

    /* size of zip64 end of central directory record */
    if (zip64local_getLong64(&pziinit->z_filefunc, pziinit->filestream, &sizeEndOfCentralDirectory)!=ZIP_OK)
      err=ZIP_ERRNO;

    /* version made by */
    if (zip64local_getShort(&pziinit->z_filefunc, pziinit->filestream, &VersionMadeBy)!=ZIP_OK)
      err=ZIP_ERRNO;

    /* version needed to extract */
    if (zip64local_getShort(&pziinit->z_filefunc, pziinit->filestream, &VersionNeeded)!=ZIP_OK)
      err=ZIP_ERRNO;

    /* number of this disk */
    if (zip64local_getLong(&pziinit->z_filefunc, pziinit->filestream,&number_disk)!=ZIP_OK)
      err=ZIP_ERRNO;

    /* number of the disk with the start of the central directory */
    if (zip64local_getLong(&pziinit->z_filefunc, pziinit->filestream,&number_disk_with_CD)!=ZIP_OK)
      err=ZIP_ERRNO;

    /* total number of entries in the central directory on this disk */
    if (zip64local_getLong64(&pziinit->z_filefunc, pziinit->filestream, &number_entry)!=ZIP_OK)
      err=ZIP_ERRNO;

    /* total number of entries in the central directory */
    if (zip64local_getLong64(&pziinit->z_filefunc, pziinit->filestream,&number_entry_CD)!=ZIP_OK)
      err=ZIP_ERRNO;

    if ((number_entry_CD!=number_entry) || (number_disk_with_CD!=0) || (number_disk!=0))
      err=ZIP_BADZIPFILE;

    /* size of the central directory */
    if (zip64local_getLong64(&pziinit->z_filefunc, pziinit->filestream,&size_central_dir)!=ZIP_OK)
      err=ZIP_ERRNO;

    /* offset of start of central directory with respect to the
    starting disk number */
    if (zip64local_getLong64(&pziinit->z_filefunc, pziinit->filestream,&offset_central_dir)!=ZIP_OK)
      err=ZIP_ERRNO;

    // TODO..
    // read the comment from the standard central header.
    size_comment = 0;
  }
  else
  {
    // Read End of central Directory info
    if (ZSEEK64(pziinit->z_filefunc, pziinit->filestream, central_pos,ZLIB_FILEFUNC_SEEK_SET)!=0)
      err=ZIP_ERRNO;

    /* the signature, already checked */
    if (zip64local_getLong(&pziinit->z_filefunc, pziinit->filestream,&uL)!=ZIP_OK)
      err=ZIP_ERRNO;

    /* number of this disk */
    if (zip64local_getShort(&pziinit->z_filefunc, pziinit->filestream,&number_disk)!=ZIP_OK)
      err=ZIP_ERRNO;

    /* number of the disk with the start of the central directory */
    if (zip64local_getShort(&pziinit->z_filefunc, pziinit->filestream,&number_disk_with_CD)!=ZIP_OK)
      err=ZIP_ERRNO;

    /* total number of entries in the central dir on this disk */
    number_entry = 0;
    if (zip64local_getShort(&pziinit->z_filefunc, pziinit->filestream, &uL)!=ZIP_OK)
      err=ZIP_ERRNO;
    else
      number_entry = uL;

    /* total number of entries in the central dir */
    number_entry_CD = 0;
    if (zip64local_getShort(&pziinit->z_filefunc, pziinit->filestream, &uL)!=ZIP_OK)
      err=ZIP_ERRNO;
    else
      number_entry_CD = uL;

    if ((number_entry_CD!=number_entry) || (number_disk_with_CD!=0) || (number_disk!=0))
      err=ZIP_BADZIPFILE;

    /* size of the central directory */
    size_central_dir = 0;
    if (zip64local_getLong(&pziinit->z_filefunc, pziinit->filestream, &uL)!=ZIP_OK)
      err=ZIP_ERRNO;
    else
      size_central_dir = uL;

    /* offset of start of central directory with respect to the starting disk number */
    offset_central_dir = 0;
    if (zip64local_getLong(&pziinit->z_filefunc, pziinit->filestream, &uL)!=ZIP_OK)
      err=ZIP_ERRNO;
    else
      offset_central_dir = uL;


    /* zipfile global comment length */
    if (zip64local_getShort(&pziinit->z_filefunc, pziinit->filestream, &size_comment)!=ZIP_OK)
      err=ZIP_ERRNO;
  }

  if ((central_pos<offset_central_dir+size_central_dir) &&
    (err==ZIP_OK))
    err=ZIP_BADZIPFILE;

  if (err!=ZIP_OK)
  {
    ZCLOSE64(pziinit->z_filefunc, pziinit->filestream);
    return ZIP_ERRNO;
  }

  if (size_comment>0)
  {
    pziinit->globalcomment = (char*)ALLOC(size_comment+1);
    if (pziinit->globalcomment)
    {
      size_comment = ZREAD64(pziinit->z_filefunc, pziinit->filestream, pziinit->globalcomment,size_comment);
      pziinit->globalcomment[size_comment]=0;
    }
  }

  byte_before_the_zipfile = central_pos - (offset_central_dir+size_central_dir);
  pziinit->add_position_when_writting_offset = byte_before_the_zipfile;

  {
    ZPOS64_T size_central_dir_to_read = size_central_dir;
    size_t buf_size = SIZEDATA_INDATABLOCK;
    void* buf_read = (void*)ALLOC(buf_size);
    if (ZSEEK64(pziinit->z_filefunc, pziinit->filestream, offset_central_dir + byte_before_the_zipfile, ZLIB_FILEFUNC_SEEK_SET) != 0)
      err=ZIP_ERRNO;

    while ((size_central_dir_to_read>0) && (err==ZIP_OK))
    {
      ZPOS64_T read_this = SIZEDATA_INDATABLOCK;
      if (read_this > size_central_dir_to_read)
        read_this = size_central_dir_to_read;

      if (ZREAD64(pziinit->z_filefunc, pziinit->filestream,buf_read,(uLong)read_this) != read_this)
        err=ZIP_ERRNO;

      if (err==ZIP_OK)
        err = add_data_in_datablock(&pziinit->central_dir,buf_read, (uLong)read_this);

      size_central_dir_to_read-=read_this;
    }
    TRYFREE(buf_read);
  }
  pziinit->begin_pos = byte_before_the_zipfile;
  pziinit->number_entry = number_entry_CD;

  if (ZSEEK64(pziinit->z_filefunc, pziinit->filestream, offset_central_dir+byte_before_the_zipfile,ZLIB_FILEFUNC_SEEK_SET) != 0)
    err=ZIP_ERRNO;

  return err;
}


#endif /* !NO_ADDFILEINEXISTINGZIP*/


/************************************************************/
extern zipFile ZEXPORT zipOpen3 (const void *pathname, int append, zipcharpc* globalcomment, zlib_filefunc64_32_def* pzlib_filefunc64_32_def)
{
    zip64_internal ziinit;
    zip64_internal* zi;
    int err=ZIP_OK;

    ziinit.z_filefunc.zseek32_file = NULL;
    ziinit.z_filefunc.ztell32_file = NULL;
    if (pzlib_filefunc64_32_def==NULL)
        fill_fopen64_filefunc(&ziinit.z_filefunc.zfile_func64);
    else
        ziinit.z_filefunc = *pzlib_filefunc64_32_def;

    ziinit.filestream = ZOPEN64(ziinit.z_filefunc,
                  pathname,
                  (append == APPEND_STATUS_CREATE) ?
                  (ZLIB_FILEFUNC_MODE_READ | ZLIB_FILEFUNC_MODE_WRITE | ZLIB_FILEFUNC_MODE_CREATE) :
                    (ZLIB_FILEFUNC_MODE_READ | ZLIB_FILEFUNC_MODE_WRITE | ZLIB_FILEFUNC_MODE_EXISTING));

    if (ziinit.filestream == NULL)
        return NULL;

    if (append == APPEND_STATUS_CREATEAFTER)
        ZSEEK64(ziinit.z_filefunc,ziinit.filestream,0,SEEK_END);

    ziinit.begin_pos = ZTELL64(ziinit.z_filefunc,ziinit.filestream);
    ziinit.in_opened_file_inzip = 0;
    ziinit.ci.stream_initialised = 0;
    ziinit.number_entry = 0;
    ziinit.add_position_when_writting_offset = 0;
    init_linkedlist(&(ziinit.central_dir));


    zi = (zip64_internal*)ALLOC(sizeof(zip64_internal));
    if (zi==NULL)
    {
        ZCLOSE64(ziinit.z_filefunc,ziinit.filestream);
        return NULL;
    }

    /* now we add file in a zipfile */
#    ifndef NO_ADDFILEINEXISTINGZIP
    ziinit.globalcomment = NULL;
    if (append == APPEND_STATUS_ADDINZIP)
    {
      // Read and Cache Central Directory Records
      err = LoadCentralDirectoryRecord(&ziinit);
    }

    if (globalcomment)
    {
      *globalcomment = ziinit.globalcomment;
    }
#    endif /* !NO_ADDFILEINEXISTINGZIP*/

    if (err != ZIP_OK)
    {
#    ifndef NO_ADDFILEINEXISTINGZIP
        TRYFREE(ziinit.globalcomment);
#    endif /* !NO_ADDFILEINEXISTINGZIP*/
        TRYFREE(zi);
        return NULL;
    }
    else
    {
        *zi = ziinit;
        return (zipFile)zi;
    }
}

extern zipFile ZEXPORT zipOpen2 (const char *pathname, int append, zipcharpc* globalcomment, zlib_filefunc_def* pzlib_filefunc32_def)
{
    if (pzlib_filefunc32_def != NULL)
    {
        zlib_filefunc64_32_def zlib_filefunc64_32_def_fill;
        fill_zlib_filefunc64_32_def_from_filefunc32(&zlib_filefunc64_32_def_fill,pzlib_filefunc32_def);
        return zipOpen3(pathname, append, globalcomment, &zlib_filefunc64_32_def_fill);
    }
    else
        return zipOpen3(pathname, append, globalcomment, NULL);
}

extern zipFile ZEXPORT zipOpen2_64 (const void *pathname, int append, zipcharpc* globalcomment, zlib_filefunc64_def* pzlib_filefunc_def)
{
    if (pzlib_filefunc_def != NULL)
    {
        zlib_filefunc64_32_def zlib_filefunc64_32_def_fill;
        zlib_filefunc64_32_def_fill.zfile_func64 = *pzlib_filefunc_def;
        zlib_filefunc64_32_def_fill.ztell32_file = NULL;
        zlib_filefunc64_32_def_fill.zseek32_file = NULL;
        return zipOpen3(pathname, append, globalcomment, &zlib_filefunc64_32_def_fill);
    }
    else
        return zipOpen3(pathname, append, globalcomment, NULL);
}


extern zipFile ZEXPORT zipOpen (const char* pathname, int append)
{
    return zipOpen3((const void*)pathname,append,NULL,NULL);
}

extern zipFile ZEXPORT zipOpen64 (const void* pathname, int append)
{
    return zipOpen3(pathname,append,NULL,NULL);
}

int Write_LocalFileHeader(zip64_internal* zi, const char* filename, uInt size_extrafield_local, const void* extrafield_local)
{
  /* write the local header */
  int err;
  uInt size_filename = (uInt)strlen(filename);
  uInt size_extrafield = size_extrafield_local;

  err = zip64local_putValue(&zi->z_filefunc,zi->filestream,(uLong)LOCALHEADERMAGIC, 4);

  if (err==ZIP_OK)
  {
    if(zi->ci.zip64)
      err = zip64local_putValue(&zi->z_filefunc,zi->filestream,(uLong)45,2);/* version needed to extract */
    else
      err = zip64local_putValue(&zi->z_filefunc,zi->filestream,(uLong)20,2);/* version needed to extract */
  }

  if (err==ZIP_OK)
    err = zip64local_putValue(&zi->z_filefunc,zi->filestream,(uLong)zi->ci.flag,2);

  if (err==ZIP_OK)
    err = zip64local_putValue(&zi->z_filefunc,zi->filestream,(uLong)zi->ci.method,2);

  if (err==ZIP_OK)
    err = zip64local_putValue(&zi->z_filefunc,zi->filestream,(uLong)zi->ci.dosDate,4);

  // CRC / Compressed size / Uncompressed size will be filled in later and rewritten later
  if (err==ZIP_OK)
    err = zip64local_putValue(&zi->z_filefunc,zi->filestream,(uLong)0,4); /* crc 32, unknown */
  if (err==ZIP_OK)
  {
    if(zi->ci.zip64)
      err = zip64local_putValue(&zi->z_filefunc,zi->filestream,(uLong)0xFFFFFFFF,4); /* compressed size, unknown */
    else
      err = zip64local_putValue(&zi->z_filefunc,zi->filestream,(uLong)0,4); /* compressed size, unknown */
  }
  if (err==ZIP_OK)
  {
    if(zi->ci.zip64)
      err = zip64local_putValue(&zi->z_filefunc,zi->filestream,(uLong)0xFFFFFFFF,4); /* uncompressed size, unknown */
    else
      err = zip64local_putValue(&zi->z_filefunc,zi->filestream,(uLong)0,4); /* uncompressed size, unknown */
  }

  if (err==ZIP_OK)
    err = zip64local_putValue(&zi->z_filefunc,zi->filestream,(uLong)size_filename,2);

  if(zi->ci.zip64)
  {
    size_extrafield += 20;
  }

  if (err==ZIP_OK)
    err = zip64local_putValue(&zi->z_filefunc,zi->filestream,(uLong)size_extrafield,2);

  if ((err==ZIP_OK) && (size_filename > 0))
  {
    if (ZWRITE64(zi->z_filefunc,zi->filestream,filename,size_filename)!=size_filename)
      err = ZIP_ERRNO;
  }

  if ((err==ZIP_OK) && (size_extrafield_local > 0))
  {
    if (ZWRITE64(zi->z_filefunc, zi->filestream, extrafield_local, size_extrafield_local) != size_extrafield_local)
      err = ZIP_ERRNO;
  }


  if ((err==ZIP_OK) && (zi->ci.zip64))
  {
      // write the Zip64 extended info
      short HeaderID = 1;
      short DataSize = 16;
      ZPOS64_T CompressedSize = 0;
      ZPOS64_T UncompressedSize = 0;

      // Remember position of Zip64 extended info for the local file header. (needed when we update size after done with file)
      zi->ci.pos_zip64extrainfo = ZTELL64(zi->z_filefunc,zi->filestream);

      err = zip64local_putValue(&zi->z_filefunc, zi->filestream, (short)HeaderID,2);
      err = zip64local_putValue(&zi->z_filefunc, zi->filestream, (short)DataSize,2);

      err = zip64local_putValue(&zi->z_filefunc, zi->filestream, (ZPOS64_T)UncompressedSize,8);
      err = zip64local_putValue(&zi->z_filefunc, zi->filestream, (ZPOS64_T)CompressedSize,8);
  }

  return err;
}

/*
 NOTE.
 When writing RAW the ZIP64 extended information in extrafield_local and extrafield_global needs to be stripped
 before calling this function it can be done with zipRemoveExtraInfoBlock

 It is not done here because then we need to realloc a new buffer since parameters are 'const' and I want to minimize
 unnecessary allocations.
 */
extern int ZEXPORT zipOpenNewFileInZip4_64 (zipFile file, const char* filename, const zip_fileinfo* zipfi,
                                         const void* extrafield_local, uInt size_extrafield_local,
                                         const void* extrafield_global, uInt size_extrafield_global,
                                         const char* comment, int method, int level, int raw,
                                         int windowBits,int memLevel, int strategy,
                                         const char* password, uLong crcForCrypting,
                                         uLong versionMadeBy, uLong flagBase, int zip64)
{
    zip64_internal* zi;
    uInt size_filename;
    uInt size_comment;
    uInt i;
    int err = ZIP_OK;

#    ifdef NOCRYPT
    (void)(crcForCrypting);
    if (password != NULL)
        return ZIP_PARAMERROR;
#    endif

    if (file == NULL)
        return ZIP_PARAMERROR;

#ifdef HAVE_BZIP2
    if ((method!=0) && (method!=Z_DEFLATED) && (method!=Z_BZIP2ED))
      return ZIP_PARAMERROR;
#else
    if ((method!=0) && (method!=Z_DEFLATED))
      return ZIP_PARAMERROR;
#endif

    zi = (zip64_internal*)file;

    if (zi->in_opened_file_inzip == 1)
    {
        err = zipCloseFileInZip (file);
        if (err != ZIP_OK)
            return err;
    }

    if (filename==NULL)
        filename="-";

    if (comment==NULL)
        size_comment = 0;
    else
        size_comment = (uInt)strlen(comment);

    size_filename = (uInt)strlen(filename);

    if (zipfi == NULL)
        zi->ci.dosDate = 0;
    else
    {
        if (zipfi->dosDate != 0)
            zi->ci.dosDate = zipfi->dosDate;
        else
          zi->ci.dosDate = zip64local_TmzDateToDosDate(&zipfi->tmz_date);
    }

    zi->ci.flag = flagBase;
    if ((level==8) || (level==9))
      zi->ci.flag |= 2;
    if (level==2)
      zi->ci.flag |= 4;
    if (level==1)
      zi->ci.flag |= 6;
    if (password != NULL)
      zi->ci.flag |= 1;

    zi->ci.crc32 = 0;
    zi->ci.method = method;
    zi->ci.encrypt = 0;
    zi->ci.stream_initialised = 0;
    zi->ci.pos_in_buffered_data = 0;
    zi->ci.raw = raw;
    zi->ci.pos_local_header = ZTELL64(zi->z_filefunc,zi->filestream);

    zi->ci.size_centralheader = SIZECENTRALHEADER + size_filename + size_extrafield_global + size_comment;
    zi->ci.size_centralExtraFree = 32; // Extra space we have reserved in case we need to add ZIP64 extra info data

    zi->ci.central_header = (char*)ALLOC((uInt)zi->ci.size_centralheader + zi->ci.size_centralExtraFree);

    zi->ci.size_centralExtra = size_extrafield_global;
    zip64local_putValue_inmemory(zi->ci.central_header,(uLong)CENTRALHEADERMAGIC,4);
    /* version info */
    zip64local_putValue_inmemory(zi->ci.central_header+4,(uLong)versionMadeBy,2);
    zip64local_putValue_inmemory(zi->ci.central_header+6,(uLong)20,2);
    zip64local_putValue_inmemory(zi->ci.central_header+8,(uLong)zi->ci.flag,2);
    zip64local_putValue_inmemory(zi->ci.central_header+10,(uLong)zi->ci.method,2);
    zip64local_putValue_inmemory(zi->ci.central_header+12,(uLong)zi->ci.dosDate,4);
    zip64local_putValue_inmemory(zi->ci.central_header+16,(uLong)0,4); /*crc*/
    zip64local_putValue_inmemory(zi->ci.central_header+20,(uLong)0,4); /*compr size*/
    zip64local_putValue_inmemory(zi->ci.central_header+24,(uLong)0,4); /*uncompr size*/
    zip64local_putValue_inmemory(zi->ci.central_header+28,(uLong)size_filename,2);
    zip64local_putValue_inmemory(zi->ci.central_header+30,(uLong)size_extrafield_global,2);
    zip64local_putValue_inmemory(zi->ci.central_header+32,(uLong)size_comment,2);
    zip64local_putValue_inmemory(zi->ci.central_header+34,(uLong)0,2); /*disk nm start*/

    if (zipfi==NULL)
        zip64local_putValue_inmemory(zi->ci.central_header+36,(uLong)0,2);
    else
        zip64local_putValue_inmemory(zi->ci.central_header+36,(uLong)zipfi->internal_fa,2);

    if (zipfi==NULL)
        zip64local_putValue_inmemory(zi->ci.central_header+38,(uLong)0,4);
    else
        zip64local_putValue_inmemory(zi->ci.central_header+38,(uLong)zipfi->external_fa,4);

    if(zi->ci.pos_local_header >= 0xffffffff)
      zip64local_putValue_inmemory(zi->ci.central_header+42,(uLong)0xffffffff,4);
    else
      zip64local_putValue_inmemory(zi->ci.central_header+42,(uLong)zi->ci.pos_local_header - zi->add_position_when_writting_offset,4);

    for (i=0;i<size_filename;i++)
        *(zi->ci.central_header+SIZECENTRALHEADER+i) = *(filename+i);

    for (i=0;i<size_extrafield_global;i++)
        *(zi->ci.central_header+SIZECENTRALHEADER+size_filename+i) =
              *(((const char*)extrafield_global)+i);

    for (i=0;i<size_comment;i++)
        *(zi->ci.central_header+SIZECENTRALHEADER+size_filename+
              size_extrafield_global+i) = *(comment+i);
    if (zi->ci.central_header == NULL)
        return ZIP_INTERNALERROR;

    zi->ci.zip64 = zip64;
    zi->ci.totalCompressedData = 0;
    zi->ci.totalUncompressedData = 0;
    zi->ci.pos_zip64extrainfo = 0;

    err = Write_LocalFileHeader(zi, filename, size_extrafield_local, extrafield_local);

#ifdef HAVE_BZIP2
    zi->ci.bstream.avail_in = (uInt)0;
    zi->ci.bstream.avail_out = (uInt)Z_BUFSIZE;
    zi->ci.bstream.next_out = (char*)zi->ci.buffered_data;
    zi->ci.bstream.total_in_hi32 = 0;
    zi->ci.bstream.total_in_lo32 = 0;
    zi->ci.bstream.total_out_hi32 = 0;
    zi->ci.bstream.total_out_lo32 = 0;
#endif

    zi->ci.stream.avail_in = (uInt)0;
    zi->ci.stream.avail_out = (uInt)Z_BUFSIZE;
    zi->ci.stream.next_out = zi->ci.buffered_data;
    zi->ci.stream.total_in = 0;
    zi->ci.stream.total_out = 0;
    zi->ci.stream.data_type = Z_BINARY;

#ifdef HAVE_BZIP2
    if ((err==ZIP_OK) && (zi->ci.method == Z_DEFLATED || zi->ci.method == Z_BZIP2ED) && (!zi->ci.raw))
#else
    if ((err==ZIP_OK) && (zi->ci.method == Z_DEFLATED) && (!zi->ci.raw))
#endif
    {
        if(zi->ci.method == Z_DEFLATED)
        {
          zi->ci.stream.zalloc = (alloc_func)0;
          zi->ci.stream.zfree = (free_func)0;
          zi->ci.stream.opaque = (voidpf)0;

          if (windowBits>0)
              windowBits = -windowBits;

          err = deflateInit2(&zi->ci.stream, level, Z_DEFLATED, windowBits, memLevel, strategy);

          if (err==Z_OK)
              zi->ci.stream_initialised = Z_DEFLATED;
        }
        else if(zi->ci.method == Z_BZIP2ED)
        {
#ifdef HAVE_BZIP2
            // Init BZip stuff here
          zi->ci.bstream.bzalloc = 0;
          zi->ci.bstream.bzfree = 0;
          zi->ci.bstream.opaque = (voidpf)0;

          err = BZ2_bzCompressInit(&zi->ci.bstream, level, 0,35);
          if(err == BZ_OK)
            zi->ci.stream_initialised = Z_BZIP2ED;
#endif
        }

    }

#    ifndef NOCRYPT
    zi->ci.crypt_header_size = 0;
    if ((err==Z_OK) && (password != NULL))
    {
        unsigned char bufHead[RAND_HEAD_LEN];
        unsigned int sizeHead;
        zi->ci.encrypt = 1;
        zi->ci.pcrc_32_tab = get_crc_table();
        /*init_keys(password,zi->ci.keys,zi->ci.pcrc_32_tab);*/

        sizeHead=crypthead(password,bufHead,RAND_HEAD_LEN,zi->ci.keys,zi->ci.pcrc_32_tab,crcForCrypting);
        zi->ci.crypt_header_size = sizeHead;

        if (ZWRITE64(zi->z_filefunc,zi->filestream,bufHead,sizeHead) != sizeHead)
                err = ZIP_ERRNO;
    }
#    endif

    if (err==Z_OK)
        zi->in_opened_file_inzip = 1;
    return err;
}

extern int ZEXPORT zipOpenNewFileInZip4 (zipFile file, const char* filename, const zip_fileinfo* zipfi,
                                         const void* extrafield_local, uInt size_extrafield_local,
                                         const void* extrafield_global, uInt size_extrafield_global,
                                         const char* comment, int method, int level, int raw,
                                         int windowBits,int memLevel, int strategy,
                                         const char* password, uLong crcForCrypting,
                                         uLong versionMadeBy, uLong flagBase)
{
    return zipOpenNewFileInZip4_64 (file, filename, zipfi,
                                 extrafield_local, size_extrafield_local,
                                 extrafield_global, size_extrafield_global,
                                 comment, method, level, raw,
                                 windowBits, memLevel, strategy,
                                 password, crcForCrypting, versionMadeBy, flagBase, 0);
}

extern int ZEXPORT zipOpenNewFileInZip3 (zipFile file, const char* filename, const zip_fileinfo* zipfi,
                                         const void* extrafield_local, uInt size_extrafield_local,
                                         const void* extrafield_global, uInt size_extrafield_global,
                                         const char* comment, int method, int level, int raw,
                                         int windowBits,int memLevel, int strategy,
                                         const char* password, uLong crcForCrypting)
{
    return zipOpenNewFileInZip4_64 (file, filename, zipfi,
                                 extrafield_local, size_extrafield_local,
                                 extrafield_global, size_extrafield_global,
                                 comment, method, level, raw,
                                 windowBits, memLevel, strategy,
                                 password, crcForCrypting, VERSIONMADEBY, 0, 0);
}

extern int ZEXPORT zipOpenNewFileInZip3_64(zipFile file, const char* filename, const zip_fileinfo* zipfi,
                                         const void* extrafield_local, uInt size_extrafield_local,
                                         const void* extrafield_global, uInt size_extrafield_global,
                                         const char* comment, int method, int level, int raw,
                                         int windowBits,int memLevel, int strategy,
                                         const char* password, uLong crcForCrypting, int zip64)
{
    return zipOpenNewFileInZip4_64 (file, filename, zipfi,
                                 extrafield_local, size_extrafield_local,
                                 extrafield_global, size_extrafield_global,
                                 comment, method, level, raw,
                                 windowBits, memLevel, strategy,
                                 password, crcForCrypting, VERSIONMADEBY, 0, zip64);
}

extern int ZEXPORT zipOpenNewFileInZip2(zipFile file, const char* filename, const zip_fileinfo* zipfi,
                                        const void* extrafield_local, uInt size_extrafield_local,
                                        const void* extrafield_global, uInt size_extrafield_global,
                                        const char* comment, int method, int level, int raw)
{
    return zipOpenNewFileInZip4_64 (file, filename, zipfi,
                                 extrafield_local, size_extrafield_local,
                                 extrafield_global, size_extrafield_global,
                                 comment, method, level, raw,
                                 -MAX_WBITS, DEF_MEM_LEVEL, Z_DEFAULT_STRATEGY,
                                 NULL, 0, VERSIONMADEBY, 0, 0);
}

extern int ZEXPORT zipOpenNewFileInZip2_64(zipFile file, const char* filename, const zip_fileinfo* zipfi,
                                        const void* extrafield_local, uInt size_extrafield_local,
                                        const void* extrafield_global, uInt size_extrafield_global,
                                        const char* comment, int method, int level, int raw, int zip64)
{
    return zipOpenNewFileInZip4_64 (file, filename, zipfi,
                                 extrafield_local, size_extrafield_local,
                                 extrafield_global, size_extrafield_global,
                                 comment, method, level, raw,
                                 -MAX_WBITS, DEF_MEM_LEVEL, Z_DEFAULT_STRATEGY,
                                 NULL, 0, VERSIONMADEBY, 0, zip64);
}

extern int ZEXPORT zipOpenNewFileInZip64 (zipFile file, const char* filename, const zip_fileinfo* zipfi,
                                        const void* extrafield_local, uInt size_extrafield_local,
                                        const void*extrafield_global, uInt size_extrafield_global,
                                        const char* comment, int method, int level, int zip64)
{
    return zipOpenNewFileInZip4_64 (file, filename, zipfi,
                                 extrafield_local, size_extrafield_local,
                                 extrafield_global, size_extrafield_global,
                                 comment, method, level, 0,
                                 -MAX_WBITS, DEF_MEM_LEVEL, Z_DEFAULT_STRATEGY,
                                 NULL, 0, VERSIONMADEBY, 0, zip64);
}

extern int ZEXPORT zipOpenNewFileInZip (zipFile file, const char* filename, const zip_fileinfo* zipfi,
                                        const void* extrafield_local, uInt size_extrafield_local,
                                        const void*extrafield_global, uInt size_extrafield_global,
                                        const char* comment, int method, int level)
{
    return zipOpenNewFileInZip4_64 (file, filename, zipfi,
                                 extrafield_local, size_extrafield_local,
                                 extrafield_global, size_extrafield_global,
                                 comment, method, level, 0,
                                 -MAX_WBITS, DEF_MEM_LEVEL, Z_DEFAULT_STRATEGY,
                                 NULL, 0, VERSIONMADEBY, 0, 0);
}

local int zip64FlushWriteBuffer(zip64_internal* zi)
{
    int err=ZIP_OK;

    if (zi->ci.encrypt != 0)
    {
#ifndef NOCRYPT
        uInt i;
        int t;
        for (i=0;i<zi->ci.pos_in_buffered_data;i++)
            zi->ci.buffered_data[i] = zencode(zi->ci.keys, zi->ci.pcrc_32_tab, zi->ci.buffered_data[i],t);
#endif
    }

    if (ZWRITE64(zi->z_filefunc,zi->filestream,zi->ci.buffered_data,zi->ci.pos_in_buffered_data) != zi->ci.pos_in_buffered_data)
      err = ZIP_ERRNO;

    zi->ci.totalCompressedData += zi->ci.pos_in_buffered_data;

#ifdef HAVE_BZIP2
    if(zi->ci.method == Z_BZIP2ED)
    {
      zi->ci.totalUncompressedData += zi->ci.bstream.total_in_lo32;
      zi->ci.bstream.total_in_lo32 = 0;
      zi->ci.bstream.total_in_hi32 = 0;
    }
    else
#endif
    {
      zi->ci.totalUncompressedData += zi->ci.stream.total_in;
      zi->ci.stream.total_in = 0;
    }


    zi->ci.pos_in_buffered_data = 0;

    return err;
}

extern int ZEXPORT zipWriteInFileInZip (zipFile file,const void* buf,unsigned int len)
{
    zip64_internal* zi;
    int err=ZIP_OK;

    if (file == NULL)
        return ZIP_PARAMERROR;
    zi = (zip64_internal*)file;

    if (zi->in_opened_file_inzip == 0)
        return ZIP_PARAMERROR;

    zi->ci.crc32 = crc32(zi->ci.crc32,buf,(uInt)len);

#ifdef HAVE_BZIP2
    if(zi->ci.method == Z_BZIP2ED && (!zi->ci.raw))
    {
      zi->ci.bstream.next_in = (void*)buf;
      zi->ci.bstream.avail_in = len;
      err = BZ_RUN_OK;

      while ((err==BZ_RUN_OK) && (zi->ci.bstream.avail_in>0))
      {
        if (zi->ci.bstream.avail_out == 0)
        {
          if (zip64FlushWriteBuffer(zi) == ZIP_ERRNO)
            err = ZIP_ERRNO;
          zi->ci.bstream.avail_out = (uInt)Z_BUFSIZE;
          zi->ci.bstream.next_out = (char*)zi->ci.buffered_data;
        }


        if(err != BZ_RUN_OK)
          break;

        if ((zi->ci.method == Z_BZIP2ED) && (!zi->ci.raw))
        {
          uLong uTotalOutBefore_lo = zi->ci.bstream.total_out_lo32;
//          uLong uTotalOutBefore_hi = zi->ci.bstream.total_out_hi32;
          err=BZ2_bzCompress(&zi->ci.bstream,  BZ_RUN);

          zi->ci.pos_in_buffered_data += (uInt)(zi->ci.bstream.total_out_lo32 - uTotalOutBefore_lo) ;
        }
      }

      if(err == BZ_RUN_OK)
        err = ZIP_OK;
    }
    else
#endif
    {
      zi->ci.stream.next_in = (Bytef*)buf;
      zi->ci.stream.avail_in = len;

      while ((err==ZIP_OK) && (zi->ci.stream.avail_in>0))
      {
          if (zi->ci.stream.avail_out == 0)
          {
              if (zip64FlushWriteBuffer(zi) == ZIP_ERRNO)
                  err = ZIP_ERRNO;
              zi->ci.stream.avail_out = (uInt)Z_BUFSIZE;
              zi->ci.stream.next_out = zi->ci.buffered_data;
          }


          if(err != ZIP_OK)
              break;

          if ((zi->ci.method == Z_DEFLATED) && (!zi->ci.raw))
          {
              uLong uTotalOutBefore = zi->ci.stream.total_out;
              err=deflate(&zi->ci.stream,  Z_NO_FLUSH);
              if(uTotalOutBefore > zi->ci.stream.total_out)
              {
                int bBreak = 0;
                bBreak++;
              }

              zi->ci.pos_in_buffered_data += (uInt)(zi->ci.stream.total_out - uTotalOutBefore) ;
          }
          else
          {
              uInt copy_this,i;
              if (zi->ci.stream.avail_in < zi->ci.stream.avail_out)
                  copy_this = zi->ci.stream.avail_in;
              else
                  copy_this = zi->ci.stream.avail_out;

              for (i = 0; i < copy_this; i++)
                  *(((char*)zi->ci.stream.next_out)+i) =
                      *(((const char*)zi->ci.stream.next_in)+i);
              {
                  zi->ci.stream.avail_in -= copy_this;
                  zi->ci.stream.avail_out-= copy_this;
                  zi->ci.stream.next_in+= copy_this;
                  zi->ci.stream.next_out+= copy_this;
                  zi->ci.stream.total_in+= copy_this;
                  zi->ci.stream.total_out+= copy_this;
                  zi->ci.pos_in_buffered_data += copy_this;
              }
          }
      }// while(...)
    }

    return err;
}

extern int ZEXPORT zipCloseFileInZipRaw (zipFile file, uLong uncompressed_size, uLong crc32)
{
    return zipCloseFileInZipRaw64 (file, uncompressed_size, crc32);
}

extern int ZEXPORT zipCloseFileInZipRaw64 (zipFile file, ZPOS64_T uncompressed_size, uLong crc32)
{
    zip64_internal* zi;
    ZPOS64_T compressed_size;
    uLong invalidValue = 0xffffffff;
    short datasize = 0;
    int err=ZIP_OK;

    if (file == NULL)
        return ZIP_PARAMERROR;
    zi = (zip64_internal*)file;

    if (zi->in_opened_file_inzip == 0)
        return ZIP_PARAMERROR;
    zi->ci.stream.avail_in = 0;

    if ((zi->ci.method == Z_DEFLATED) && (!zi->ci.raw))
                {
                        while (err==ZIP_OK)
                        {
                                uLong uTotalOutBefore;
                                if (zi->ci.stream.avail_out == 0)
                                {
                                        if (zip64FlushWriteBuffer(zi) == ZIP_ERRNO)
                                                err = ZIP_ERRNO;
                                        zi->ci.stream.avail_out = (uInt)Z_BUFSIZE;
                                        zi->ci.stream.next_out = zi->ci.buffered_data;
                                }
                                uTotalOutBefore = zi->ci.stream.total_out;
                                err=deflate(&zi->ci.stream,  Z_FINISH);
                                zi->ci.pos_in_buffered_data += (uInt)(zi->ci.stream.total_out - uTotalOutBefore) ;
                        }
                }
    else if ((zi->ci.method == Z_BZIP2ED) && (!zi->ci.raw))
    {
#ifdef HAVE_BZIP2
      err = BZ_FINISH_OK;
      while (err==BZ_FINISH_OK)
      {
        uLong uTotalOutBefore;
        if (zi->ci.bstream.avail_out == 0)
        {
          if (zip64FlushWriteBuffer(zi) == ZIP_ERRNO)
            err = ZIP_ERRNO;
          zi->ci.bstream.avail_out = (uInt)Z_BUFSIZE;
          zi->ci.bstream.next_out = (char*)zi->ci.buffered_data;
        }
        uTotalOutBefore = zi->ci.bstream.total_out_lo32;
        err=BZ2_bzCompress(&zi->ci.bstream,  BZ_FINISH);
        if(err == BZ_STREAM_END)
          err = Z_STREAM_END;

        zi->ci.pos_in_buffered_data += (uInt)(zi->ci.bstream.total_out_lo32 - uTotalOutBefore);
      }

      if(err == BZ_FINISH_OK)
        err = ZIP_OK;
#endif
    }

    if (err==Z_STREAM_END)
        err=ZIP_OK; /* this is normal */

    if ((zi->ci.pos_in_buffered_data>0) && (err==ZIP_OK))
                {
        if (zip64FlushWriteBuffer(zi)==ZIP_ERRNO)
            err = ZIP_ERRNO;
                }

    if ((zi->ci.method == Z_DEFLATED) && (!zi->ci.raw))
    {
        int tmp_err = deflateEnd(&zi->ci.stream);
        if (err == ZIP_OK)
            err = tmp_err;
        zi->ci.stream_initialised = 0;
    }
#ifdef HAVE_BZIP2
    else if((zi->ci.method == Z_BZIP2ED) && (!zi->ci.raw))
    {
      int tmperr = BZ2_bzCompressEnd(&zi->ci.bstream);
                        if (err==ZIP_OK)
                                err = tmperr;
                        zi->ci.stream_initialised = 0;
    }
#endif

    if (!zi->ci.raw)
    {
        crc32 = (uLong)zi->ci.crc32;
        uncompressed_size = zi->ci.totalUncompressedData;
    }
    compressed_size = zi->ci.totalCompressedData;

#    ifndef NOCRYPT
    compressed_size += zi->ci.crypt_header_size;
#    endif

    // update Current Item crc and sizes,
    if(compressed_size >= 0xffffffff || uncompressed_size >= 0xffffffff || zi->ci.pos_local_header >= 0xffffffff)
    {
      /*version Made by*/
      zip64local_putValue_inmemory(zi->ci.central_header+4,(uLong)45,2);
      /*version needed*/
      zip64local_putValue_inmemory(zi->ci.central_header+6,(uLong)45,2);

    }

    zip64local_putValue_inmemory(zi->ci.central_header+16,crc32,4); /*crc*/


    if(compressed_size >= 0xffffffff)
      zip64local_putValue_inmemory(zi->ci.central_header+20, invalidValue,4); /*compr size*/
    else
      zip64local_putValue_inmemory(zi->ci.central_header+20, compressed_size,4); /*compr size*/

    /// set internal file attributes field
    if (zi->ci.stream.data_type == Z_ASCII)
        zip64local_putValue_inmemory(zi->ci.central_header+36,(uLong)Z_ASCII,2);

    if(uncompressed_size >= 0xffffffff)
      zip64local_putValue_inmemory(zi->ci.central_header+24, invalidValue,4); /*uncompr size*/
    else
      zip64local_putValue_inmemory(zi->ci.central_header+24, uncompressed_size,4); /*uncompr size*/

    // Add ZIP64 extra info field for uncompressed size
    if(uncompressed_size >= 0xffffffff)
      datasize += 8;

    // Add ZIP64 extra info field for compressed size
    if(compressed_size >= 0xffffffff)
      datasize += 8;

    // Add ZIP64 extra info field for relative offset to local file header of current file
    if(zi->ci.pos_local_header >= 0xffffffff)
      datasize += 8;

    if(datasize > 0)
    {
      char* p = NULL;

      if((uLong)(datasize + 4) > zi->ci.size_centralExtraFree)
      {
        // we can not write more data to the buffer that we have room for.
        return ZIP_BADZIPFILE;
      }

      p = zi->ci.central_header + zi->ci.size_centralheader;

      // Add Extra Information Header for 'ZIP64 information'
      zip64local_putValue_inmemory(p, 0x0001, 2); // HeaderID
      p += 2;
      zip64local_putValue_inmemory(p, datasize, 2); // DataSize
      p += 2;

      if(uncompressed_size >= 0xffffffff)
      {
        zip64local_putValue_inmemory(p, uncompressed_size, 8);
        p += 8;
      }

      if(compressed_size >= 0xffffffff)
      {
        zip64local_putValue_inmemory(p, compressed_size, 8);
        p += 8;
      }

      if(zi->ci.pos_local_header >= 0xffffffff)
      {
        zip64local_putValue_inmemory(p, zi->ci.pos_local_header, 8);
        p += 8;
      }

      // Update how much extra free space we got in the memory buffer
      // and increase the centralheader size so the new ZIP64 fields are included
      // ( 4 below is the size of HeaderID and DataSize field )
      zi->ci.size_centralExtraFree -= datasize + 4;
      zi->ci.size_centralheader += datasize + 4;

      // Update the extra info size field
      zi->ci.size_centralExtra += datasize + 4;
      zip64local_putValue_inmemory(zi->ci.central_header+30,(uLong)zi->ci.size_centralExtra,2);
    }

    if (err==ZIP_OK)
        err = add_data_in_datablock(&zi->central_dir, zi->ci.central_header, (uLong)zi->ci.size_centralheader);

    free(zi->ci.central_header);

    if (err==ZIP_OK)
    {
        // Update the LocalFileHeader with the new values.

        ZPOS64_T cur_pos_inzip = ZTELL64(zi->z_filefunc,zi->filestream);

        if (ZSEEK64(zi->z_filefunc,zi->filestream, zi->ci.pos_local_header + 14,ZLIB_FILEFUNC_SEEK_SET)!=0)
            err = ZIP_ERRNO;

        if (err==ZIP_OK)
            err = zip64local_putValue(&zi->z_filefunc,zi->filestream,crc32,4); /* crc 32, unknown */

        if(uncompressed_size >= 0xffffffff || compressed_size >= 0xffffffff )
        {
          if(zi->ci.pos_zip64extrainfo > 0)
          {
            // Update the size in the ZIP64 extended field.
            if (ZSEEK64(zi->z_filefunc,zi->filestream, zi->ci.pos_zip64extrainfo + 4,ZLIB_FILEFUNC_SEEK_SET)!=0)
              err = ZIP_ERRNO;

            if (err==ZIP_OK) /* compressed size, unknown */
              err = zip64local_putValue(&zi->z_filefunc, zi->filestream, uncompressed_size, 8);

            if (err==ZIP_OK) /* uncompressed size, unknown */
              err = zip64local_putValue(&zi->z_filefunc, zi->filestream, compressed_size, 8);
          }
          else
              err = ZIP_BADZIPFILE; // Caller passed zip64 = 0, so no room for zip64 info -> fatal
        }
        else
        {
          if (err==ZIP_OK) /* compressed size, unknown */
              err = zip64local_putValue(&zi->z_filefunc,zi->filestream,compressed_size,4);

          if (err==ZIP_OK) /* uncompressed size, unknown */
              err = zip64local_putValue(&zi->z_filefunc,zi->filestream,uncompressed_size,4);
        }

        if (ZSEEK64(zi->z_filefunc,zi->filestream, cur_pos_inzip,ZLIB_FILEFUNC_SEEK_SET)!=0)
            err = ZIP_ERRNO;
    }

    zi->number_entry ++;
    zi->in_opened_file_inzip = 0;

    return err;
}

extern int ZEXPORT zipCloseFileInZip (zipFile file)
{
    return zipCloseFileInZipRaw (file,0,0);
}

int Write_Zip64EndOfCentralDirectoryLocator(zip64_internal* zi, ZPOS64_T zip64eocd_pos_inzip)
{
  int err = ZIP_OK;
  ZPOS64_T pos = zip64eocd_pos_inzip - zi->add_position_when_writting_offset;

  err = zip64local_putValue(&zi->z_filefunc,zi->filestream,(uLong)ZIP64ENDLOCHEADERMAGIC,4);

  /*num disks*/
    if (err==ZIP_OK) /* number of the disk with the start of the central directory */
      err = zip64local_putValue(&zi->z_filefunc,zi->filestream,(uLong)0,4);

  /*relative offset*/
    if (err==ZIP_OK) /* Relative offset to the Zip64EndOfCentralDirectory */
      err = zip64local_putValue(&zi->z_filefunc,zi->filestream, pos,8);

  /*total disks*/ /* Do not support spawning of disk so always say 1 here*/
    if (err==ZIP_OK) /* number of the disk with the start of the central directory */
      err = zip64local_putValue(&zi->z_filefunc,zi->filestream,(uLong)1,4);

    return err;
}

int Write_Zip64EndOfCentralDirectoryRecord(zip64_internal* zi, uLong size_centraldir, ZPOS64_T centraldir_pos_inzip)
{
  int err = ZIP_OK;

  uLong Zip64DataSize = 44;

  err = zip64local_putValue(&zi->z_filefunc,zi->filestream,(uLong)ZIP64ENDHEADERMAGIC,4);

  if (err==ZIP_OK) /* size of this 'zip64 end of central directory' */
    err = zip64local_putValue(&zi->z_filefunc,zi->filestream,(ZPOS64_T)Zip64DataSize,8); // why ZPOS64_T of this ?

  if (err==ZIP_OK) /* version made by */
    err = zip64local_putValue(&zi->z_filefunc,zi->filestream,(uLong)45,2);

  if (err==ZIP_OK) /* version needed */
    err = zip64local_putValue(&zi->z_filefunc,zi->filestream,(uLong)45,2);

  if (err==ZIP_OK) /* number of this disk */
    err = zip64local_putValue(&zi->z_filefunc,zi->filestream,(uLong)0,4);

  if (err==ZIP_OK) /* number of the disk with the start of the central directory */
    err = zip64local_putValue(&zi->z_filefunc,zi->filestream,(uLong)0,4);

  if (err==ZIP_OK) /* total number of entries in the central dir on this disk */
    err = zip64local_putValue(&zi->z_filefunc, zi->filestream, zi->number_entry, 8);

  if (err==ZIP_OK) /* total number of entries in the central dir */
    err = zip64local_putValue(&zi->z_filefunc, zi->filestream, zi->number_entry, 8);

  if (err==ZIP_OK) /* size of the central directory */
    err = zip64local_putValue(&zi->z_filefunc,zi->filestream,(ZPOS64_T)size_centraldir,8);

  if (err==ZIP_OK) /* offset of start of central directory with respect to the starting disk number */
  {
    ZPOS64_T pos = centraldir_pos_inzip - zi->add_position_when_writting_offset;
    err = zip64local_putValue(&zi->z_filefunc,zi->filestream, (ZPOS64_T)pos,8);
  }
  return err;
}
int Write_EndOfCentralDirectoryRecord(zip64_internal* zi, uLong size_centraldir, ZPOS64_T centraldir_pos_inzip)
{
  int err = ZIP_OK;

  /*signature*/
  err = zip64local_putValue(&zi->z_filefunc,zi->filestream,(uLong)ENDHEADERMAGIC,4);

  if (err==ZIP_OK) /* number of this disk */
    err = zip64local_putValue(&zi->z_filefunc,zi->filestream,(uLong)0,2);

  if (err==ZIP_OK) /* number of the disk with the start of the central directory */
    err = zip64local_putValue(&zi->z_filefunc,zi->filestream,(uLong)0,2);

  if (err==ZIP_OK) /* total number of entries in the central dir on this disk */
  {
    {
      if(zi->number_entry >= 0xFFFF)
        err = zip64local_putValue(&zi->z_filefunc,zi->filestream,(uLong)0xffff,2); // use value in ZIP64 record
      else
        err = zip64local_putValue(&zi->z_filefunc,zi->filestream,(uLong)zi->number_entry,2);
    }
  }

  if (err==ZIP_OK) /* total number of entries in the central dir */
  {
    if(zi->number_entry >= 0xFFFF)
      err = zip64local_putValue(&zi->z_filefunc,zi->filestream,(uLong)0xffff,2); // use value in ZIP64 record
    else
      err = zip64local_putValue(&zi->z_filefunc,zi->filestream,(uLong)zi->number_entry,2);
  }

  if (err==ZIP_OK) /* size of the central directory */
    err = zip64local_putValue(&zi->z_filefunc,zi->filestream,(uLong)size_centraldir,4);

  if (err==ZIP_OK) /* offset of start of central directory with respect to the starting disk number */
  {
    ZPOS64_T pos = centraldir_pos_inzip - zi->add_position_when_writting_offset;
    if(pos >= 0xffffffff)
    {
      err = zip64local_putValue(&zi->z_filefunc,zi->filestream, (uLong)0xffffffff,4);
    }
    else
      err = zip64local_putValue(&zi->z_filefunc,zi->filestream, (uLong)(centraldir_pos_inzip - zi->add_position_when_writting_offset),4);
  }

   return err;
}

int Write_GlobalComment(zip64_internal* zi, const char* global_comment)
{
  int err = ZIP_OK;
  uInt size_global_comment = 0;

  if(global_comment != NULL)
    size_global_comment = (uInt)strlen(global_comment);

  err = zip64local_putValue(&zi->z_filefunc,zi->filestream,(uLong)size_global_comment,2);

  if (err == ZIP_OK && size_global_comment > 0)
  {
    if (ZWRITE64(zi->z_filefunc,zi->filestream, global_comment, size_global_comment) != size_global_comment)
      err = ZIP_ERRNO;
  }
  return err;
}

extern int ZEXPORT zipClose (zipFile file, const char* global_comment)
{
    zip64_internal* zi;
    int err = 0;
    uLong size_centraldir = 0;
    ZPOS64_T centraldir_pos_inzip;
    ZPOS64_T pos;

    if (file == NULL)
        return ZIP_PARAMERROR;

    zi = (zip64_internal*)file;

    if (zi->in_opened_file_inzip == 1)
    {
        err = zipCloseFileInZip (file);
    }

#ifndef NO_ADDFILEINEXISTINGZIP
    if (global_comment==NULL)
        global_comment = zi->globalcomment;
#endif

    centraldir_pos_inzip = ZTELL64(zi->z_filefunc,zi->filestream);

    if (err==ZIP_OK)
    {
        linkedlist_datablock_internal* ldi = zi->central_dir.first_block;
        while (ldi!=NULL)
        {
            if ((err==ZIP_OK) && (ldi->filled_in_this_block>0))
            {
                if (ZWRITE64(zi->z_filefunc,zi->filestream, ldi->data, ldi->filled_in_this_block) != ldi->filled_in_this_block)
                    err = ZIP_ERRNO;
            }

            size_centraldir += ldi->filled_in_this_block;
            ldi = ldi->next_datablock;
        }
    }
    free_linkedlist(&(zi->central_dir));

    pos = centraldir_pos_inzip - zi->add_position_when_writting_offset;
    if(pos >= 0xffffffff || zi->number_entry > 0xFFFF)
    {
      ZPOS64_T Zip64EOCDpos = ZTELL64(zi->z_filefunc,zi->filestream);
      Write_Zip64EndOfCentralDirectoryRecord(zi, size_centraldir, centraldir_pos_inzip);

      Write_Zip64EndOfCentralDirectoryLocator(zi, Zip64EOCDpos);
    }

    if (err==ZIP_OK)
      err = Write_EndOfCentralDirectoryRecord(zi, size_centraldir, centraldir_pos_inzip);

    if(err == ZIP_OK)
      err = Write_GlobalComment(zi, global_comment);

    if (ZCLOSE64(zi->z_filefunc,zi->filestream) != 0)
        if (err == ZIP_OK)
            err = ZIP_ERRNO;

#ifndef NO_ADDFILEINEXISTINGZIP
    TRYFREE(zi->globalcomment);
#endif
    TRYFREE(zi);

    return err;
}

extern int ZEXPORT zipRemoveExtraInfoBlock (char* pData, int* dataLen, short sHeader)
{
  char* p = pData;
  int size = 0;
  char* pNewHeader;
  char* pTmp;
  short header;
  short dataSize;

  int retVal = ZIP_OK;

  if(pData == NULL || *dataLen < 4)
    return ZIP_PARAMERROR;

  pNewHeader = (char*)ALLOC(*dataLen);
  pTmp = pNewHeader;

  while(p < (pData + *dataLen))
  {
    header = *(short*)p;
    dataSize = *(((short*)p)+1);

    if( header == sHeader ) // Header found.
    {
      p += dataSize + 4; // skip it. do not copy to temp buffer
    }
    else
    {
      // Extra Info block should not be removed, So copy it to the temp buffer.
      memcpy(pTmp, p, dataSize + 4);
      p += dataSize + 4;
      size += dataSize + 4;
    }

  }

  if(size < *dataLen)
  {
    // clean old extra info block.
    memset(pData,0, *dataLen);

    // copy the new extra info block over the old
    if(size > 0)
      memcpy(pData, pNewHeader, size);

    // set the new extra info size
    *dataLen = size;

    retVal = ZIP_OK;
  }
  else
    retVal = ZIP_ERRNO;

  TRYFREE(pNewHeader);

  return retVal;
}
