# Supplementary material for: Improving the Performance of a Salt Production Plant by Using Nanofiltration as a Pretreatment
Source: Membranes (Basel). 2022 Nov 25;12(12):1191. doi: 10.3390/membranes12121191 (PMC9787835; doi:10.3390/membranes12121191)
Supplement: Supplementary file 1 [file membranes-12-01191-s001.zip › debiensko/debiensko/xlsxwriter/xlsxwriter.h]

/*
 * libxlsxwriter
 *
 * Copyright 2014-2021, John McNamara, jmcnamara@cpan.org. See LICENSE.txt.
 */

/**
 * @file xlsxwriter.h
 *
 * xlsxwriter - A library for creating Excel XLSX files.
 *
 */
#ifndef __LXW_XLSXWRITER_H__
#define __LXW_XLSXWRITER_H__

#include "xlsxwriter/workbook.h"
#include "xlsxwriter/worksheet.h"
#include "xlsxwriter/format.h"
#include "xlsxwriter/utility.h"

#define LXW_VERSION "1.1.1"
#define LXW_VERSION_ID 111
#define LXW_SOVERSION "2.1"

#endif /* __LXW_XLSXWRITER_H__ */
